# Supplementary material for: UBR5 Acts as an Antiviral Host Factor against MERS-CoV via Promoting Ubiquitination and Degradation of ORF4b
Source: J Virol. 2022 Aug 18;96(17):e00741-22. doi: 10.1128/jvi.00741-22 (PMC9472757; doi:10.1128/jvi.00741-22)
Supplement: Supplemental file 2 — Table S1. Download jvi.00741-22-s0002.xlsx, XLSX file, 0.1 MB [file jvi.00741-22-s0002.xlsx]

## Sheet: result
Name	Accession	Describtion	Peptides Ctrl-1	Peptides Ctrl-2	Peptides ORF4b-1	Peptides ORF4b-2
MYH10	P35580	Myosin-10	117	85	29	N/A
MYH9	A0A024R1N1	Myosin, heavy polypeptide 9, non-muscle, isoform CRA_a	77	87	31	4
KIF11	P52732	Kinesin-like protein KIF11	79	149	43	40
MYH14	Q7Z406	Myosin-14	40	20	4	N/A
ALB	A0A0C4DGB6	Serum albumin	31	8	10	3
FASN	P49327	Fatty acid synthase	26	13	37	43
LTF	A0A161I202	Lactoferrin	25	N/A	13	N/A
HEL110	V9HWI4	Epididymis luminal protein 110	25	N/A	13	N/A
PPM1B	O75688	Protein phosphatase 1B	29	97	25	23
HSP90AB1	P08238	Heat shock protein HSP 90-beta	22	36	29	26
FLNA	Q5HY54	Filamin-A	20	4	3	10
HEL-S-30	V9HWB8	Pyruvate kinase	21	25	27	20
PKM	P14618	Pyruvate kinase PKM	21	25	27	20
PRKDC	P78527	DNA-dependent protein kinase catalytic subunit	18	11	19	37
VIM	P08670	Vimentin	17	13	7	10
HEL113	V9HWE1	Epididymis luminal protein 113	17	13	7	10
SCYL2	Q6P3W7	SCY1-like protein 2	18	36	19	17
CLTC	A0A087WVQ6	Clathrin heavy chain	17	9	12	11
HSPA1A	A8K5I0	Epididymis secretory protein Li 103	16	18	26	23
HSPA1B	A0A0G2JIW1	Heat shock 70 kDa protein 1B	16	18	26	23
HSP90AA1	P07900	Heat shock protein HSP 90-alpha	15	19	20	22
EL52	K9JA46	Epididymis luminal secretory protein 52	15	19	20	22
EIF4A1	P60842	Eukaryotic initiation factor 4A-I	16	10	15	20
HSPD1	B3GQS7	Mitochondrial heat shock 60kD protein 1 variant 1	15	16	16	18
TUBA1B	P68363	Tubulin alpha-1B chain	15	13	22	37
ATP1A1	P05023	Sodium/potassium-transporting ATPase subunit alpha-1	15	2	9	14
CCT8	P50990	T-complex protein 1 subunit theta	14	14	30	26
CCT3	P49368	T-complex protein 1 subunit gamma	14	9	19	26
ACTB	P60709	Actin, cytoplasmic 1	15	29	21	27
PS1TP5BP1	Q1KLZ0	HCG15971, isoform CRA_a	15	29	21	27
ACTG1	P63261	Actin, cytoplasmic 2	15	29	21	27
MYH11	A0A024QZJ4	Myosin, heavy polypeptide 11, smooth muscle, isoform CRA_a	14	18	7	2
CCT4	P50991	T-complex protein 1 subunit delta	14	6	18	17
MPO	P05164	Myeloperoxidase	13	N/A	7	N/A
HRNR	Q86YZ3	Hornerin	13	N/A	N/A	3
SHMT2	P34897	Serine hydroxymethyltransferase, mitochondrial	13	64	13	15
DKFZp686P09201	Q5HYG8	Serine hydroxymethyltransferase	13	64	13	N/A
HEL-S-51e	V9HW06	Serine hydroxymethyltransferase	13	64	13	15
EEF1G	P26641	Elongation factor 1-gamma	12	11	17	10
MUC5AC	P98088	Mucin-5AC	12	N/A	2	N/A
HEL-S-123m	V9HW26	ATP synthase subunit alpha	12	14	9	12
ATP5A1	P25705	ATP synthase subunit alpha, mitochondrial	12	N/A	9	N/A
HSPA5	P11021	78 kDa glucose-regulated protein	12	5	10	18
HEL-S-89n	V9HWB4	Epididymis secretory sperm binding protein Li 89n	12	5	10	18
ACAA2	A0A024R269	Acetyl-Coenzyme A acyltransferase 2 (Mitochondrial 3-oxoacyl-Coenzyme A thiolase), isoform CRA_d	12	2	N/A	3
MYO5B	Q9ULV0	Unconventional myosin-Vb	12	18	N/A	N/A
HEL-S-72p	V9HW22	Epididymis luminal protein 33	12	17	19	23
HSPA8	P11142	Heat shock cognate 71 kDa protein	12	17	19	23
CCT7	Q99832	T-complex protein 1 subunit eta	12	8	16	23
PIGR	P01833	Polymeric immunoglobulin receptor	11	N/A	4	N/A
TUBB	P07437	Tubulin beta chain	16	28	14	21
HNRNPL	P14866	Heterogeneous nuclear ribonucleoprotein L	13	7	N/A	14
CCT6A	P40227	T-complex protein 1 subunit zeta	12	10	16	10
ACTC1	P68032	Actin, alpha cardiac muscle 1	12	24	15	20
ACTA1	P68133	Actin, alpha skeletal muscle	12	24	15	20
DCTN2	Q13561	Dynactin subunit 2	11	3	3	6
HEL-S-77	V9HW58	Epididymis secretory protein Li 77	11	3	3	6
P4HB	A0A024R8S5	Protein disulfide-isomerase	11	7	5	8
PSMC5	P62195	26S proteasome regulatory subunit 8	11	4	11	12
TAF4	O00268	Transcription initiation factor TFIID subunit 4	10	13	4	9
ENO1	P06733	Alpha-enolase	10	8	7	6
PARP1	P09874	Poly [ADP-ribose] polymerase 1	10	7	41	67
EEF2	P13639	Elongation factor 2	10	8	9	13
DKFZp686K18196	Q6N092	Uncharacterized protein DKFZp686K18196 (Fragment)	10	N/A	7	N/A
MYL12A	J3QRS3	Myosin regulatory light chain 12A	14	8	6	5
MYL12B	O14950	Myosin regulatory light chain 12B	14	8	6	5
HNRPK	Q5EC54	Heterogeneous nuclear ribonucleoprotein K transcript variant	12	29	13	18
HNRNPK	P61978	Heterogeneous nuclear ribonucleoprotein K	12	29	13	18
THRAP3	Q9Y2W1	Thyroid hormone receptor-associated protein 3	11	17	5	17
TRIM21	P19474	E3 ubiquitin-protein ligase TRIM21	10	3	7	5
HEL-S-68p	V9HWF4	Phosphoglycerate kinase	10	7	12	12
PGK1	P00558	Phosphoglycerate kinase 1	10	7	12	12
SNRNP200	O75643	U5 small nuclear ribonucleoprotein 200 kDa helicase	9	11	8	18
DDX5	P17844	Probable ATP-dependent RNA helicase DDX5	9	8	15	12
DDX17	Q92841	Probable ATP-dependent RNA helicase DDX17	9	15	13	21
ACLY	A0A024R1T9	ATP-citrate synthase	9	9	25	24
MYO18A	A0A0D9SFK2	Unconventional myosin-XVIIIa	9	N/A	N/A	N/A
hCG_27198	A0A024QZ63	HCG27198, isoform CRA_c	9	N/A	N/A	N/A
TUBB4B	P68371	Tubulin beta-4B chain	13	25	13	20
TUBB2C	Q8N6N5	Tubulin beta chain	13	25	13	20
ALDOA	P04075	Fructose-bisphosphate aldolase A	9	3	5	N/A
HEL-S-87p	V9HWN7	Fructose-bisphosphate aldolase	9	3	5	N/A
HSPA6	P17066	Heat shock 70 kDa protein 6	9	12	11	13
AZGP1	P25311	Zinc-alpha-2-glycoprotein	9	N/A	3	N/A
TRIM28	Q13263	Transcription intermediary factor 1-beta	9	5	11	18
RBM10	A0A0A0MR66	RNA binding motif protein 10, isoform CRA_d	9	26	4	21
DKFZp686E2459	Q7Z3D7	Uncharacterized protein DKFZp686E2459	9	26	4	21
DKFZp686K03196	Q6N095	Uncharacterized protein	9	N/A	N/A	2
HEL-214	V9HW68	Epididymis luminal protein 214	9	N/A	N/A	2
DKFZp686N02209	Q7Z351	Uncharacterized protein DKFZp686N02209	9	N/A	N/A	2
DKFZp686I15196	Q6N096	Uncharacterized protein DKFZp686I15196	9	N/A	N/A	2
DKFZp686O01196	Q6N094	Uncharacterized protein DKFZp686O01196	9	N/A	N/A	2
HEL-S-133P	V9HWB9	L-lactate dehydrogenase	9	12	9	8
LDHA	P00338	L-lactate dehydrogenase A chain	9	12	9	8
AHCY	P23526	Adenosylhomocysteinase	8	9	11	11
PDIA6	Q15084	Protein disulfide-isomerase A6	8	7	6	10
XRCC6	A0A024R1N4	X-ray repair complementing defective repair in Chinese hamster cells 6 (Ku autoantigen, 70kDa), isoform CRA_a	8	7	12	20
MYL6B	A0A024RB31	Myosin, light polypeptide 6B, alkali, smooth muscle and non-muscle, isoform CRA_a	8	N/A	N/A	N/A
STK38	A0A024RD18	Serine/threonine kinase 38, isoform CRA_a	8	7	4	4
ACAT1	P24752	Acetyl-CoA acetyltransferase, mitochondrial	8	12	3	13
PHGDH	A0A286YF22	D-3-phosphoglycerate dehydrogenase	8	14	10	9
NONO	Q15233	Non-POU domain-containing octamer-binding protein	8	4	5	10
CCT5	P48643	T-complex protein 1 subunit epsilon	8	8	18	18
HEL-S-69	V9HW37	Epididymis secretory protein Li 69	8	8	18	18
IARS	J3KR24	Isoleucine--tRNA ligase, cytoplasmic	8	7	11	19
RPS4X	Q96IR1	RPS4X protein (Fragment)	8	N/A	12	14
DKFZp686L19235	Q6MZV6	Uncharacterized protein DKFZp686L19235	8	N/A	N/A	N/A
DKFZp686M08189	Q6MZX9	Uncharacterized protein DKFZp686M08189	8	N/A	N/A	N/A
HEL-S-124m	V9HW84	Epididymis secretory sperm binding protein Li 124m	8	7	11	18
HSPA9	Q8N1C8	HSPA9 protein (Fragment)	8	7	11	18
S100A8	P05109	Protein S100-A8	8	N/A	5	N/A
RPL12	P30050	60S ribosomal protein L12	8	3	5	5
HEL-S-281	Q5U077	L-lactate dehydrogenase	8	10	4	N/A
LDHB	P07195	L-lactate dehydrogenase B chain	8	10	4	8
DKFZp686M24218	Q6MZX7	Uncharacterized protein DKFZp686M24218	8	N/A	N/A	N/A
IGHG4	P01861	Immunoglobulin heavy constant gamma 4	8	N/A	N/A	N/A
AIFM1	O95831	Apoptosis-inducing factor 1, mitochondrial	7	2	3	9
SLC25A5	P05141	ADP/ATP translocase 2	7	16	N/A	9
TCP1	P17987	T-complex protein 1 subunit alpha	7	8	12	23
TUFM	P49411	Elongation factor Tu, mitochondrial	7	12	10	13
YWHAZ	P63104	14-3-3 protein zeta/delta	7	5	6	11
RUVBL2	Q9Y230	RuvB-like 2	7	10	8	7
GARS	A0A090N8G0	Glycyl-tRNA synthetase	7	4	4	10
MCM7	A0A0S2Z4A5	DNA helicase (Fragment)	7	4	11	15
MTHFD1	A0A024R652	Methylenetetrahydrofolate dehydrogenase (NADP+ dependent) 1, methenyltetrahydrofolate cyclohydrolase, formyltetrahydrofolate synthetase, isoform CRA_a	7	9	13	20
MYL6	F8W1R7	Myosin light polypeptide 6	7	19	6	4
EEF1A1	Q6IPT9	Elongation factor 1-alpha	7	13	7	9
EEF1A1P5	Q5VTE0	Putative elongation factor 1-alpha-like 3	7	13	7	9
PCNA	Q6FI35	Proliferating cell nuclear antigen	7	11	7	7
RPS27A	P62979	Ubiquitin-40S ribosomal protein S27a	9	12	29	48
POTEF	A5A3E0	POTE ankyrin domain family member F	8	N/A	N/A	N/A
POTEE	Q6S8J3	POTE ankyrin domain family member E	8	N/A	N/A	9
S100A9	P06702	Protein S100-A9	8	N/A	5	N/A
HNRNPH1	G8JLB6	Heterogeneous nuclear ribonucleoprotein H	8	2	9	17
STK38L	Q9Y2H1	Serine/threonine-protein kinase 38-like	7	2	2	4
PPIA	P62937	Peptidyl-prolyl cis-trans isomerase A	7	6	5	7
HEL-S-69p	V9HWF5	Peptidyl-prolyl cis-trans isomerase	7	6	5	7
PRMT5	O14744	Protein arginine N-methyltransferase 5	6	10	2	9
EPRS	P07814	Bifunctional glutamate/proline--tRNA ligase	6	7	12	18
SLC25A6	P12236	ADP/ATP translocase 3	6	16	5	11
CAD	P27708	CAD protein	6	4	32	27
CANX	P27824	Calnexin	6	N/A	7	6
ALDH18A1	P54886	Delta-1-pyrroline-5-carboxylate synthase	6	7	2	10
EIF3B	P55884	Eukaryotic translation initiation factor 3 subunit B	6	3	7	8
EIF3S9	A0A024R821	Eukaryotic translation initiation factor 3 subunit B	6	3	7	8
DHX9	Q08211	ATP-dependent RNA helicase A	6	4	15	12
RBBP4	Q09028	Histone-binding protein RBBP4	6	5	4	8
EFTUD2	Q15029	116 kDa U5 small nuclear ribonucleoprotein component	6	3	6	8
U5-116KD	Q6IBM8	U5-116KD protein	6	3	6	8
FARSB	Q9NSD9	Phenylalanine--tRNA ligase beta subunit	6	4	8	8
TARS	P26639	Threonine--tRNA ligase, cytoplasmic	6	3	8	18
HADHA	P40939	Trifunctional enzyme subunit alpha, mitochondrial	6	7	5	9
ILF2	B4DY09	Interleukin enhancer-binding factor 2	6	4	3	9
YWHAE/FAM22A	G9K388	YWHAE/FAM22A fusion protein (Fragment)	6	6	8	8
HEL2	V9HW98	Epididymis luminal protein 2	6	6	8	8
YWHAE/FAM22B	G9K389	YWHAE/FAM22B fusion protein (Fragment)	6	6	8	8
YWHAE	P62258	14-3-3 protein epsilon	6	6	8	8
KIF5B-RET(NM_020975)_K23;R12	M1VKJ2	KIF5B-RET(NM_020975)_K23R12 fusion protein	6	N/A	N/A	5
KIF5B-ALK	C1PHA2	Tyrosine-protein kinase receptor	6	N/A	N/A	5
KIF5B-RET(NM_020630)_K24;R11	M1VE91	KIF5B-RET(NM_020630)_K24R11 fusion protein	6	N/A	N/A	5
HEL-S-61	V9HW29	Kinesin-like protein	6	N/A	N/A	5
KIF5B	P33176	Kinesin-1 heavy chain	6	N/A	N/A	5
KIF5B-RET(NM_020630)_K23;R12	M1VRN1	KIF5B-RET(NM_020630)_K23R12 fusion protein	6	N/A	N/A	5
KIF5B-RET(NM_020630)_K22;R12	M1V490	KIF5B-RET(NM_020630)_K22R12 fusion protein	6	N/A	N/A	5
KIF5B-RET(NM_020975)_K22;R12	M1VPF9	KIF5B-RET(NM_020975)_K22R12 fusion protein	6	N/A	N/A	5
HEL-S-271	V9HW31	ATP synthase subunit beta	6	6	3	6
ATP5B	Q0QEN7	ATP synthase subunit beta (Fragment)	6	6	3	6
LMNA	W8QEH3	Lamin A/C	6	4	N/A	8
PFN1	P07737	Profilin-1	8	7	10	10
EEF1B2	P24534	Elongation factor 1-beta	6	5	6	7
PGAM5	Q96HS1	Serine/threonine-protein phosphatase PGAM5, mitochondrial	6	3	6	7
PRPF19	Q9UMS4	Pre-mRNA-processing factor 19	6	7	6	7
SPIN	A0A024R297	Spindlin, isoform CRA_a	6	3	2	4
SPIN1	Q9Y657	Spindlin-1	6	3	2	4
HNRPA2B1	A0A024RA28	Heterogeneous nuclear ribonucleoprotein A2/B1, isoform CRA_d	6	N/A	11	N/A
HNRNPA2B1	P22626	Heterogeneous nuclear ribonucleoproteins A2/B1	6	12	11	20
HTATSF1	O43719	HIV Tat-specific factor 1	5	N/A	2	8
DARS	P14868	Aspartate--tRNA ligase, cytoplasmic	5	3	5	5
NCL	P19338	Nucleolin	5	10	9	15
RPS3	P23396	40S ribosomal protein S3	5	18	11	13
PSMA4	P25789	Proteasome subunit alpha type-4	5	7	5	7
YWHAB	P31946	14-3-3 protein beta/alpha	5	N/A	5	12
HEL-S-1	V9HWD6	Epididymis secretory protein Li 1	5	N/A	5	12
AARS	P49588	Alanine--tRNA ligase, cytoplasmic	5	N/A	5	7
COPA	P53621	Coatomer subunit alpha	5	5	8	17
RPS16	P62249	40S ribosomal protein S16	5	5	2	6
FKBP4	Q02790	Peptidyl-prolyl cis-trans isomerase FKBP4	5	N/A	4	4
EIF3I	Q13347	Eukaryotic translation initiation factor 3 subunit I	5	3	3	5
EIF3S2	Q5U0F4	Eukaryotic translation initiation factor 3 subunit I	5	3	3	5
DCTN1	Q14203	Dynactin subunit 1	5	5	N/A	8
DKFZp686I0746	Q6MZZ3	Uncharacterized protein DKFZp686I0746	5	5	N/A	N/A
SPIN3	Q5JUX0	Spindlin-3	5	2	N/A	2
SAE1	Q9UBE0	SUMO-activating enzyme subunit 1	5	N/A	4	2
MYCBP	Q6IB68	MYCBP protein	5	N/A	N/A	N/A
PRDX1	A0A0A0MSI0	Peroxiredoxin-1 (Fragment)	5	5	3	N/A
NAMPT	A0A0C4DFS8	Nicotinamide phosphoribosyltransferase	5	4	4	7
PBEF1	A0A024R718	Pre-B-cell colony enhancing factor 1, isoform CRA_a	5	4	4	7
NUP93	H3BVG0	Nuclear pore complex protein Nup93	5	3	4	11
ARCN1	B0YIW5	Coatomer subunit delta	5	4	2	7
DKFZp686M09245	Q6MZV5	Uncharacterized protein DKFZp686M09245	5	4	2	7
NAA15	Q9BXJ9	N-alpha-acetyltransferase 15, NatA auxiliary subunit	5	N/A	4	3
LRPPRC	E5KNY5	Leucine-rich PPR-motif containing	5	6	4	9
DDX3X	B5BTY4	ATP-dependent RNA helicase DDX3X	5	2	10	12
PYGL	E9PK47	Alpha-1,4 glucan phosphorylase	5	5	5	14
EEF1D	E9PRY8	Elongation factor 1-delta	5	8	7	10
GMPS	P49915	GMP synthase [glutamine-hydrolyzing]	5	N/A	6	6
PCBP1	Q53SS8	Epididymis secretory protein Li 85	5	N/A	6	5
EIF2S1	Q53XC0	Eukaryotic translation initiation factor 2, subunit 1 alpha, 35kDa, isoform CRA_a	5	3	3	9
GART	Q3B7A7	Trifunctional purine biosynthetic protein adenosine-3	5	N/A	7	7
DKFZp686C15213	Q6MZU6	Uncharacterized protein DKFZp686C15213	5	N/A	2	N/A
FLJ00385	Q8NF17	FLJ00385 protein (Fragment)	5	N/A	2	2
HNRNPF	P52597	Heterogeneous nuclear ribonucleoprotein F	6	3	7	6
HNRPF	A0A024R7T3	Heterogeneous nuclear ribonucleoprotein F, isoform CRA_a	6	3	7	6
IGK@	Q6PJF2	IGK@ protein	6	N/A	3	N/A
HEL-213	V9HW34	Epididymis luminal protein 213	6	N/A	N/A	N/A
CTPS1	P17812	CTP synthase 1	5	N/A	7	6
DDX39B	Q13838	Spliceosome RNA helicase DDX39B	5	4	5	4
hCG_2005638	A0A024RCM3	DDX39B	5	4	5	4
HNRNPA1L2	Q32P51	Heterogeneous nuclear ribonucleoprotein A1-like 2	5	6	10	N/A
HNRNPA1	F8VZ49	Heterogeneous nuclear ribonucleoprotein A1 (Fragment)	5	6	10	18
HNRPA1	Q0VAC0	Heterogeneous nuclear ribonucleoprotein A1	5	6	10	18
hCG_2020860	A0A024RC46	HCG2020860, isoform CRA_b	5	6	10	N/A
RP11-78J21.1	A0A024QZ98	Heterogeneous nuclear ribonucleoprotein A1-like, isoform CRA_b	5	6	10	N/A
WDR82	Q6UXN9	WD repeat-containing protein 82	5	N/A	5	5
TMEM113	A0A024R333	Transmembrane protein 113, isoform CRA_a	5	N/A	5	5
PPM1A	A0A024R6A5	Protein phosphatase 1A (Formerly 2C), magnesium-dependent, alpha isoform, isoform CRA_a	5	N/A	N/A	7
EIF3C	B4DVU3	Eukaryotic translation initiation factor 3 subunit C	5	3	7	14
EIF3S8	A0A024QYU9	Eukaryotic translation initiation factor 3 subunit C	5	3	7	14
EIF3CL	B5ME19	Eukaryotic translation initiation factor 3 subunit C-like protein	5	3	7	14
DDX39	A0A024R7H0	DEAD (Asp-Glu-Ala-Asp) box polypeptide 39, isoform CRA_b	5	N/A	N/A	N/A
DDX39A	K7EQN7	ATP-dependent RNA helicase DDX39A (Fragment)	5	4	5	4
GAPDH	E7EUT5	Glyceraldehyde-3-phosphate dehydrogenase	5	9	6	10
HEL-S-162eP	V9HVZ4	Glyceraldehyde-3-phosphate dehydrogenase	5	9	6	10
STUB1	H3BS86	E3 ubiquitin-protein ligase CHIP (Fragment)	5	2	2	3
PFKFB3	Q5W015	6-phosphofructo-2-kinase/fructose-2,6-bisphosphatase 3	5	2	N/A	N/A
RPLP0	Q6NSF2	RPLP0 protein	5	7	5	8
PFAS	O15067	Phosphoribosylformylglycinamidine synthase	4	2	4	5
TF	P02787	Serotransferrin	4	N/A	N/A	N/A
HEL-S-71p	A0A0K0K1H8	Epididymis secretory sperm binding protein Li 71p	4	N/A	N/A	N/A
PDHB	P11177	Pyruvate dehydrogenase E1 component subunit beta, mitochondrial	4	8	4	7
CKB	P12277	Creatine kinase B-type	4	N/A	N/A	2
HEL-S-29	V9HWH2	Creatine kinase brain isoform 1	4	N/A	N/A	2
HEL-211	V9HW77	Epididymis luminal protein 211	4	N/A	N/A	2
XRCC5	P13010	X-ray repair cross-complementing protein 5	4	3	10	10
DSP	P15924	Desmoplakin	4	2	N/A	N/A
HK1	P19367	Hexokinase-1	4	2	6	11
DNAJA1	P31689	DnaJ homolog subfamily A member 1	4	2	6	3
HDJ2	Q9NXZ8	HDJ2 protein (Fragment)	4	N/A	N/A	N/A
IDH2	P48735	Isocitrate dehydrogenase [NADP], mitochondrial	4	N/A	5	3
RANBP2	P49792	E3 SUMO-protein ligase RanBP2	4	3	6	19
ADAR	P55265	Double-stranded RNA-specific adenosine deaminase	4	2	4	N/A
ARF3	P61204	ADP-ribosylation factor 3	4	5	3	4
ARF1	P84077	ADP-ribosylation factor 1	4	5	3	4
RPS18	P62269	40S ribosomal protein S18	4	6	3	8
PSMD2	Q13200	26S proteasome non-ATPase regulatory subunit 2	4	N/A	3	5
DYNC1H1	Q14204	Cytoplasmic dynein 1 heavy chain 1	4	4	N/A	7
RCN2	Q14257	Reticulocalbin-2	4	N/A	3	8
FLNC	Q14315	Filamin-C	4	N/A	N/A	N/A
PRPF8	Q6P2Q9	Pre-mRNA-processing-splicing factor 8	4	11	15	23
HOMER1	Q86YM7	Homer protein homolog 1	4	3	N/A	2
SRRT	Q9BXP5	Serrate RNA effector molecule homolog	4	N/A	N/A	12
EIF3L	Q9Y262	Eukaryotic translation initiation factor 3 subunit L	4	2	2	4
RUVBL1	Q9Y265	RuvB-like 1	4	3	4	2
LRRFIP2	Q9Y608	Leucine-rich repeat flightless-interacting protein 2	4	N/A	N/A	N/A
WDR77	A0A024R0H7	Testis tissue sperm-binding protein Li 44a	4	3	2	5
C1orf27	A0A024R973	Chromosome 1 open reading frame 27, isoform CRA_b	4	N/A	N/A	N/A
ODR4	Q5SWX8	Protein odr-4 homolog	4	5	2	3
CORO1C	A0A024RBI5	Coronin	4	N/A	4	4
LYZ	A0A0B4J259	Lysozyme	4	N/A	4	N/A
NPM1	A0A0S2Z491	Nucleophosmin isoform 2 (Fragment)	4	5	6	12
MCM3	A0A0S2Z4T1	DNA helicase (Fragment)	4	3	6	12
HEL-S-128m	V9HWC7	Epididymis secretory sperm binding protein Li 128m	4	2	3	3
PRDX6	P30041	Peroxiredoxin-6	4	2	3	3
PSMC4	A8K2M0	Proteasome (Prosome, macropain) 26S subunit, ATPase, 4, isoform CRA_b	4	N/A	5	9
YWHAH	Q04917	14-3-3 protein eta	4	6	5	10
TECR	Q9NZ01	Very-long-chain enoyl-CoA reductase	4	N/A	3	2
YWHAG	P61981	14-3-3 protein gamma	4	5	N/A	9
LUC7L2	A0A0A6YYJ8	Putative RNA-binding protein Luc7-like 2	4	N/A	N/A	N/A
EIF3S6	B3KW56	Eukaryotic translation initiation factor 3 subunit E	4	N/A	2	7
EIF3E	Q6IAX5	Eukaryotic translation initiation factor 3 subunit E	4	N/A	2	7
HEL-S-2a	V9HW12	Epididymis secretory sperm binding protein Li 2a	4	N/A	3	2
PRDX2	P32119	Peroxiredoxin-2	4	N/A	3	2
GTF2I	X5D939	General transcription factor IIi isoform C (Fragment)	4	7	3	6
RACK1	D6RAC2	Receptor of-activated protein C kinase 1	4	3	5	4
PCBP2	F8VZX2	Poly(rC)-binding protein 2	4	N/A	6	2
ATXN2L	H3BUF6	Ataxin-2-like protein	4	N/A	3	6
RPS11	M0QZC5	40S ribosomal protein S11	4	6	4	6
MCM6	Q4ZG57	DNA helicase (Fragment)	4	3	5	4
ANXA1	Q5TZZ9	Annexin	4	4	N/A	N/A
TUBA8	V9GZ17	Tubulin alpha-8 chain (Fragment)	4	N/A	N/A	N/A
FGF21	Q9NSA1	Fibroblast growth factor 21	15	N/A	14	N/A
CFL1	P23528	Cofilin-1	4	5	5	6
HEL-S-15	V9HWI5	Cofilin 1 (Non-muscle), isoform CRA_b	4	5	5	6
LCN1	P31025	Lipocalin-1	4	N/A	5	N/A
HNRNPA0	Q13151	Heterogeneous nuclear ribonucleoprotein A0	4	4	6	7
SND1	Q7KZF4	Staphylococcal nuclease domain-containing protein 1	4	N/A	2	8
RPS3A	D6RG13	40S ribosomal protein S3a (Fragment)	4	5	4	8
EIF5A	I3L504	Eukaryotic translation initiation factor 5A-1	4	3	4	5
EIF5AL1	Q6IS14	Eukaryotic translation initiation factor 5A-1-like	4	N/A	4	N/A
IGL@	Q5FWF9	IGL@ protein	4	N/A	2	N/A
IGLL5	B9A064	Immunoglobulin lambda-like polypeptide 5	4	N/A	2	N/A
RPS19	B0ZBD0	40S ribosomal protein S19	4	13	3	6
NUDT21	O43809	Cleavage and polyadenylation specificity factor subunit 5	3	N/A	N/A	2
CPNE3	O75131	Copine-3	3	2	2	6
JCHAIN	P01591	Immunoglobulin J chain	3	N/A	4	N/A
CLU	P10909	Clusterin	3	N/A	N/A	N/A
CKMT1A	P12532	Creatine kinase U-type, mitochondrial	3	N/A	N/A	7
SFPQ	P23246	Splicing factor, proline- and glutamine-rich	3	N/A	4	6
ECHS1	P30084	Enoyl-CoA hydratase, mitochondrial	3	2	N/A	3
COPB2	P35606	Coatomer subunit beta'	3	N/A	3	9
PSMC2	P35998	26S proteasome regulatory subunit 7	3	4	12	17
PGM1	P36871	Phosphoglucomutase-1	3	5	2	9
ETFB	P38117	Electron transfer flavoprotein subunit beta	3	6	4	5
EIF4A3	P38919	Eukaryotic initiation factor 4A-III	3	2	6	10
DDX48	A0A024R8W0	DEAD (Asp-Glu-Ala-Asp) box polypeptide 48, isoform CRA_a	3	2	6	10
EIF2S3	P41091	Eukaryotic translation initiation factor 2 subunit 3	3	2	2	3
EIF2S3L	Q2VIR3	Putative eukaryotic translation initiation factor 2 subunit 3-like protein	3	N/A	2	3
PRPH	P41219	Peripherin	3	N/A	N/A	N/A
MATR3	P43243	Matrin-3	3	N/A	8	18
DKFZp686K23100	Q68D11	Uncharacterized protein DKFZp686K23100	3	N/A	N/A	N/A
MAP1B	P46821	Microtubule-associated protein 1B	3	6	N/A	4
RPS20	P60866	40S ribosomal protein S20	3	N/A	4	4
UBE2M	P61081	NEDD8-conjugating enzyme Ubc12	3	N/A	2	5
PPP1CA	P62136	Serine/threonine-protein phosphatase PP1-alpha catalytic subunit	3	N/A	5	5
RPS15A	P62244	40S ribosomal protein S15a	3	2	3	4
hCG_1994130	B2R4W8	HCG1994130, isoform CRA_a	3	2	3	4
OTUD4	Q01804	OTU domain-containing protein 4	3	N/A	N/A	4
DST	Q03001	Dystonin	3	N/A	2	2
C1QBP	Q07021	Complement component 1 Q subcomponent-binding protein, mitochondrial	3	5	4	6
COTL1	Q14019	Coactosin-like protein	3	N/A	N/A	3
KPNB1	Q14974	Importin subunit beta-1	3	N/A	N/A	N/A
DARS2	Q6PI48	Aspartate--tRNA ligase, mitochondrial	3	3	3	6
DDX1	Q92499	ATP-dependent RNA helicase DDX1	3	2	N/A	2
PRMT1	Q99873	Protein arginine N-methyltransferase 1	3	4	2	4
LARS	Q9P2J5	Leucine--tRNA ligase, cytoplasmic	3	6	4	6
STOML2	Q9UJZ1	Stomatin-like protein 2, mitochondrial	3	4	5	7
RPSA	A0A024R2P0	40S ribosomal protein SA	3	2	N/A	2
LOC388524	A0A024R7P5	Similar to Laminin receptor 1, isoform CRA_a	3	2	N/A	2
MDH2	A0A024R4K3	Malate dehydrogenase	3	3	2	2
hCG_31253	A0A024R8A7	HCG31253, isoform CRA_a	3	N/A	5	4
FUBP3	Q96I24	Far upstream element-binding protein 3	3	N/A	5	4
RPL38	A0A024R8P8	Ribosomal protein L38, isoform CRA_a	3	2	3	3
HADH	A0A0A0MSE2	Hydroxyacyl-coenzyme A dehydrogenase, mitochondrial	3	2	3	N/A
ELOB	A0A0B4J296	Elongin-B	3	2	N/A	N/A
ETFA	A0A0S2Z3M4	Electron-transfer-flavoprotein alpha polypeptide isoform 3 (Fragment)	3	3	N/A	3
YARS	A0A0S2Z4R1	Tyrosine--tRNA ligase (Fragment)	3	N/A	N/A	N/A
KCTD12	A0A140VJM4	Potassium channel tetramerisation domain containing 12	3	N/A	N/A	N/A
OAT	P04181	Ornithine aminotransferase, mitochondrial	3	3	2	3
RANBP1	A0A140VK94	RAN binding protein 1, isoform CRA_g	3	3	3	3
SSBP1	A4D1U3	Single-stranded DNA binding protein 1	3	N/A	2	6
SEC13	A8MXL6	Protein SEC13 homolog	3	N/A	2	2
GOT2	A0A024R6W0	Aspartate aminotransferase	3	N/A	N/A	N/A
RPL13	A8K4C8	60S ribosomal protein L13	3	2	2	7
HNRNPC	B2R5W2	Heterogeneous nuclear ribonucleoproteins C1/C2	3	6	10	18
CAPZB	B1AK87	Capping protein (Actin filament) muscle Z-line, beta, isoform CRA_a	3	3	N/A	4
HIST1H1E	A3R0T8	Histone 1, H1e	3	17	2	N/A
HIST1H1C	P16403	Histone H1.2	3	17	2	3
HIST1H1D	P16402	Histone H1.3	3	17	2	N/A
HEL-S-48	A0A0K0K1H9	Epididymis secretory protein Li 48 (Fragment)	3	N/A	N/A	N/A
HEL107	V9HWD9	Epididymis luminal protein 107	3	N/A	N/A	N/A
TKT	A0A0B4J1R6	Transketolase	3	N/A	N/A	N/A
PAICS	E9PBS1	Multifunctional protein ADE2 (Fragment)	3	3	2	3
DDB1	F5GY55	DNA damage-binding protein 1	3	2	6	8
ALDH9A1	P49189	4-trimethylaminobutyraldehyde dehydrogenase	3	2	3	7
FHL1	A0A0D9SFI6	Four and a half LIM domains protein 1 (Fragment)	3	2	N/A	2
ARF4	C9JPM4	ADP-ribosylation factor 4 (Fragment)	3	5	3	3
EIF4B	E7EX17	Eukaryotic translation initiation factor 4B	3	2	4	5
FUBP1	E9PEB5	Far upstream element-binding protein 1	3	N/A	N/A	N/A
ANXA2	H0YN28	Annexin (Fragment)	3	3	N/A	N/A
HEL-S-270	V9HW65	Annexin	3	3	N/A	N/A
MACF1	H3BQK9	Microtubule-actin cross-linking factor 1, isoforms 1/2/3/5	3	N/A	4	N/A
SLC25A11	I3L1P8	Mitochondrial 2-oxoglutarate/malate carrier protein (Fragment)	3	N/A	N/A	5
BUB3	J3QT28	Mitotic checkpoint protein BUB3 (Fragment)	3	N/A	3	3
CDC37	K7EKQ2	Hsp90 co-chaperone Cdc37 (Fragment)	3	N/A	2	7
FARSA	K7ER00	Phenylalanine--tRNA ligase alpha subunit	3	2	3	4
FARSLA	Q6IBR2	FARSLA protein	3	2	3	4
SARS	Q5T5C7	Serine--tRNA ligase, cytoplasmic	3	N/A	4	N/A
RPS10	P46783	40S ribosomal protein S10	3	2	4	2
RCC1	Q5T081	CHC1 protein	3	4	2	5
PSMD4	Q5VWC4	26S proteasome non-ATPase regulatory subunit 4	3	4	2	3
GAPD	Q5ZEY3	Glyceraldehyde-3-phosphate dehydrogenase (Fragment)	3	N/A	4	N/A
PA2G4	Q6PIN5	PA2G4 protein (Fragment)	3	9	3	3
MSH2	V9H023	MSH2 protein	3	3	2	9
HEL-S-73	V9HW24	Epididymis secretory protein Li 73	3	2	7	12
PSMC6	P62333	26S proteasome regulatory subunit 10B	3	2	7	12
SPATA5	Q8NB90	Spermatogenesis-associated protein 5	5	N/A	N/A	N/A
RPS12	P25398	40S ribosomal protein S12	4	N/A	3	3
TMC2	Q8TDI7	Transmembrane channel-like protein 2	4	N/A	N/A	N/A
HNRNPA3	P51991	Heterogeneous nuclear ribonucleoprotein A3	3	N/A	9	11
HNRPA3	B4DDB6	Heterogeneous nuclear ribonucleoprotein A3, isoform CRA_a	3	N/A	9	11
ATG16L1	Q676U5	Autophagy-related protein 16-1	3	N/A	N/A	3
FLJ10035	Q53SV2	Uncharacterized protein FLJ10035	3	N/A	N/A	3
WDR5B	Q86VZ2	WD repeat-containing protein 5B	3	N/A	N/A	N/A
THOC3	Q96J01	THO complex subunit 3	3	N/A	2	2
GIN1	Q9NXP7	Gypsy retrotransposon integrase-like protein 1	3	N/A	N/A	N/A
RHOA	A0A024R324	Ras homolog gene family, member A, isoform CRA_a	3	N/A	2	3
BCLAF1	E9PK91	Bcl-2-associated transcription factor 1	3	2	N/A	N/A
PSMC1	Q53XL8	Proteasome (Prosome, macropain) 26S subunit, ATPase, 1	3	2	4	9
ACT	Q562Z4	Actin-like protein (Fragment)	3	N/A	4	N/A
HPRT1	Q6LET3	Hypoxanthine phosphoribosyltransferase (Fragment)	3	N/A	2	2
ADSL	X5D2Z4	Adenylosuccinate lyase isoform A	3	N/A	3	4
IGKV2-29	A2NJV5	Immunoglobulin kappa variable 2-29	2	10	4	2
IGKV2D-26	A0A0A0MRZ7	Immunoglobulin kappa variable 2D-26	2	10	4	2
IGKV2D-29	A0A075B6S2	Immunoglobulin kappa variable 2D-29	2	10	4	2
RGPD3	A6NKT7	RanBP2-like and GRIP domain-containing protein 3	2	N/A	N/A	N/A
RGPD4	Q7Z3J3	RanBP2-like and GRIP domain-containing protein 4	2	N/A	N/A	N/A
EIF3F	O00303	Eukaryotic translation initiation factor 3 subunit F	2	N/A	2	4
KPNA3	O00505	Importin subunit alpha-4	2	N/A	N/A	N/A
MAP3K13	O43283	Mitogen-activated protein kinase kinase kinase 13	2	N/A	N/A	N/A
EPB41L2	O43491	Band 4.1-like protein 2	2	N/A	N/A	5
NARS	O43776	Asparagine--tRNA ligase, cytoplasmic	2	N/A	2	5
NME2P1	O60361	Putative nucleoside diphosphate kinase	2	N/A	N/A	2
WDR1	O75083	WD repeat-containing protein 1	2	N/A	N/A	N/A
HEL-S-52	V9HWG7	Epididymis secretory protein Li 52	2	N/A	N/A	N/A
UTP20	O75691	Small subunit processome component 20 homolog	2	N/A	N/A	N/A
PSMD10	O75832	26S proteasome non-ATPase regulatory subunit 10	2	N/A	N/A	4
PRPF6	O94906	Pre-mRNA-processing factor 6	2	2	2	5
CD2BP2	O95400	CD2 antigen cytoplasmic tail-binding protein 2	2	N/A	N/A	2
APC2	O95996	Adenomatous polyposis coli protein 2	2	N/A	N/A	N/A
CDK1	P06493	Cyclin-dependent kinase 1	2	2	2	6
CDC2	A0A024QZJ8	Cell division cycle 2, G1 to S and G2 to M, isoform CRA_c	2	2	2	N/A
DKFZp686L20222	Q5H9N4	Uncharacterized protein DKFZp686L20222	2	2	2	6
ELANE	P08246	Neutrophil elastase	2	N/A	2	N/A
ELA2	B2MUD5	Neutrophil elastase (Fragment)	2	N/A	2	N/A
ESD	P10768	S-formylglutathione hydrolase	2	N/A	3	4
NEFH	P12036	Neurofilament heavy polypeptide	2	N/A	N/A	N/A
PIP	P12273	Prolactin-inducible protein	2	N/A	3	N/A
ACTN1	P12814	Alpha-actinin-1	2	N/A	N/A	2
ACTN4	O43707	Alpha-actinin-4	2	N/A	N/A	N/A
NME1	P15531	Nucleoside diphosphate kinase A	2	N/A	N/A	2
BPI	P17213	Bactericidal permeability-increasing protein	2	N/A	N/A	N/A
SRM	P19623	Spermidine synthase	2	4	2	5
EIF2S2	P20042	Eukaryotic translation initiation factor 2 subunit 2	2	3	4	8
AZU1	P20160	Azurocidin	2	N/A	2	N/A
LMNB1	P20700	Lamin-B1	2	3	3	5
AK4	P27144	Adenylate kinase 4, mitochondrial	2	N/A	N/A	2
RPA1	P27694	Replication protein A 70 kDa DNA-binding subunit	2	N/A	6	10
MCM5	P33992	DNA replication licensing factor MCM5	2	N/A	7	8
AGL	P35573	Glycogen debranching enzyme	2	N/A	N/A	N/A
FEN1	P39748	Flap endonuclease 1	2	2	2	3
ACTR1B	P42025	Beta-centractin	2	2	N/A	N/A
ACTR1A	P61163	Alpha-centractin	2	2	3	5
CENPF	P49454	Centromere protein F	2	N/A	N/A	N/A
RAB7A	P51149	Ras-related protein Rab-7a	2	2	N/A	2
RARS	P54136	Arginine--tRNA ligase, cytoplasmic	2	3	3	6
CSE1L	P55060	Exportin-2	2	3	N/A	2
DEFA3	P59666	Neutrophil defensin 3	2	N/A	N/A	N/A
DEFA1	P59665	Neutrophil defensin 1	2	N/A	N/A	N/A
ABCE1	P61221	ATP-binding cassette sub-family E member 1	2	2	4	7
RPS14	P62263	40S ribosomal protein S14	2	4	2	2
SNRPD3	P62318	Small nuclear ribonucleoprotein Sm D3	2	2	N/A	N/A
RPS25	P62851	40S ribosomal protein S25	2	3	N/A	4
RPL10A	P62906	60S ribosomal protein L10a	2	3	N/A	5
RPS21	P63220	40S ribosomal protein S21	2	N/A	N/A	N/A
YBX1	P67809	Nuclease-sensitive element-binding protein 1	2	N/A	N/A	5
CENPE	Q02224	Centromere-associated protein E	2	N/A	N/A	N/A
GFPT1	Q06210	Glutamine--fructose-6-phosphate aminotransferase [isomerizing] 1	2	3	N/A	4
GOLGA3	Q08378	Golgin subfamily A member 3	2	N/A	N/A	N/A
EIF3A	Q14152	Eukaryotic translation initiation factor 3 subunit A	2	N/A	N/A	5
DOCK1	Q14185	Dedicator of cytokinesis protein 1	2	N/A	2	N/A
EIF4H	Q15056	Eukaryotic translation initiation factor 4H	2	N/A	N/A	3
WBSCR1	Q75MU2	Uncharacterized protein WBSCR1 (Fragment)	2	N/A	N/A	3
LOC392647	A4D198	Similar to mKIAA0038 protein	2	N/A	N/A	3
PLEC	Q15149	Plectin	2	N/A	N/A	2
SF3B3	Q15393	Splicing factor 3B subunit 3	2	4	N/A	4
TRIP13	Q15645	Pachytene checkpoint protein 2 homolog	2	N/A	N/A	2
TAF12	Q16514	Transcription initiation factor TFIID subunit 12	2	N/A	N/A	N/A
LAMA3	Q16787	Laminin subunit alpha-3	2	N/A	N/A	N/A
TRMT5	Q32P41	tRNA (guanine(37)-N1)-methyltransferase	2	N/A	N/A	N/A
AARS2	Q5JTZ9	Alanine--tRNA ligase, mitochondrial	2	N/A	N/A	7
IQSEC2	Q5JU85	IQ motif and SEC7 domain-containing protein 2	2	N/A	N/A	N/A
BRAG1	C7SDG0	Brefeldin A resistant Arf-guanine nucleotide exchange factor 1b (Fragment)	2	N/A	N/A	N/A
EXOSC6	Q5RKV6	Exosome complex component MTR3	2	N/A	N/A	N/A
CEP350	Q5VT06	Centrosome-associated protein 350	2	4	3	4
RNF219	Q5W0B1	RING finger protein 219	2	6	2	8
NAA16	Q6N069	N-alpha-acetyltransferase 16, NatA auxiliary subunit	2	N/A	2	N/A
NARG1L	A4FU51	NMDA receptor regulated 1-like	2	N/A	2	N/A
MTHFD1L	Q6UB35	Monofunctional C1-tetrahydrofolate synthase, mitochondrial	2	2	2	4
KDM7A	Q6ZMT4	Lysine-specific demethylase 7A	2	N/A	N/A	N/A
CAND1	Q86VP6	Cullin-associated NEDD8-dissociated protein 1	2	2	N/A	7
SERBP1	Q8NC51	Plasminogen activator inhibitor 1 RNA-binding protein	2	N/A	N/A	N/A
DKFZp686P17171	Q63HR1	Uncharacterized protein DKFZp686P17171	2	N/A	N/A	N/A
DDI1	Q8WTU0	Protein DDI1 homolog 1	2	N/A	N/A	N/A
TTN	Q8WZ42	Titin	2	2	4	5
ELMO1	Q92556	Engulfment and cell motility protein 1	2	N/A	N/A	N/A
FAF2	Q96CS3	FAS-associated factor 2	2	2	3	N/A
SUCLG2	Q96I99	Succinate--CoA ligase [GDP-forming] subunit beta, mitochondrial	2	2	N/A	N/A
GFM1	Q96RP9	Elongation factor G, mitochondrial	2	N/A	N/A	3
SPEN	Q96T58	Msx2-interacting protein	2	N/A	N/A	N/A
PHB2	Q99623	Prohibitin-2	2	N/A	4	4
AKAP9	Q99996	A-kinase anchor protein 9	2	N/A	N/A	2
SFXN1	Q9H9B4	Sideroflexin-1	2	6	2	4
HOMER2	Q9NSB8	Homer protein homolog 2	2	N/A	N/A	N/A
DMBT1	Q9UGM3	Deleted in malignant brain tumors 1 protein	2	N/A	N/A	N/A
CCPG1	Q9ULG6	Cell cycle progression protein 1	2	N/A	N/A	N/A
DRG1	Q9Y295	Developmentally-regulated GTP-binding protein 1	2	N/A	N/A	6
UCHL5	Q9Y5K5	Ubiquitin carboxyl-terminal hydrolase isozyme L5	2	N/A	N/A	2
COPG1	Q9Y678	Coatomer subunit gamma-1	2	N/A	N/A	3
COPG	Q8WUI6	COPG protein (Fragment)	2	N/A	N/A	N/A
DYNC1LI1	Q9Y6G9	Cytoplasmic dynein 1 light intermediate chain 1	2	N/A	N/A	N/A
DKFZp686A1525	Q6MZE7	Uncharacterized protein DKFZp686A1525 (Fragment)	2	N/A	N/A	N/A
SYCP1	A0A024R0I2	Synaptonemal complex protein 1, isoform CRA_b	2	N/A	N/A	N/A
TNRC6B	A0A024R1T4	Trinucleotide repeat containing 6B, isoform CRA_b	2	N/A	N/A	3
CLASP2	A0A024R2J1	Cytoplasmic linker associated protein 2, isoform CRA_e	2	5	N/A	4
AMOTL1	A0A024R3A6	Angiomotin like 1, isoform CRA_a	2	N/A	N/A	N/A
ERH	A0A024R6D4	Enhancer of rudimentary homolog	2	2	N/A	N/A
WARS	A0A024R6K8	Tryptophanyl-tRNA synthetase, isoform CRA_a	2	2	N/A	5
PDHA1	A0A024RBX9	Pyruvate dehydrogenase E1 component subunit alpha	2	2	4	9
NCOR1	A0A024RD47	Nuclear receptor co-repressor 1, isoform CRA_a	2	N/A	N/A	N/A
HNRPD	A0A024RDF3	Heterogeneous nuclear ribonucleoprotein D (AU-rich element RNA binding protein 1, 37kDa), isoform CRA_d	2	5	8	8
HNRNPD	Q14103	Heterogeneous nuclear ribonucleoprotein D0	2	5	8	8
CEP192	A0A0A0MR42	Centrosomal protein of 192 kDa	2	N/A	N/A	N/A
CDK5RAP2	A0A0A0MRG9	CDK5 regulatory subunit-associated protein 2	2	N/A	N/A	N/A
DKFZp686M1993	Q7Z3M0	Uncharacterized protein DKFZp686M1993 (Fragment)	2	N/A	N/A	N/A
DKFZp686D1070	Q5CZA0	Uncharacterized protein DKFZp686D1070 (Fragment)	2	N/A	N/A	N/A
HSPH1	A0A0A0MSM0	Heat shock protein 105 kDa	2	N/A	3	3
MBD3	A0A0A0MTS6	Methyl-CpG-binding domain protein 3	2	N/A	N/A	4
TDP43	A0A0A0N0L3	TDP43 isoform H	2	2	3	3
TARDBP	Q13148	TAR DNA-binding protein 43	2	2	3	3
ATP2A2	A0A0S2Z3L2	ATPase Ca++ transporting cardiac muscle slow twitch 2 isoform 1 (Fragment)	2	2	3	6
HSD17B10	A0A0S2Z410	Hydroxysteroid dehydrogenase 10 isoform 1 (Fragment)	2	N/A	N/A	N/A
ADPRHL1	A0A0U1RQK4	[Protein ADP-ribosylarginine] hydrolase-like protein 1	2	N/A	N/A	N/A
TXNDC17	I3L2R6	Thioredoxin domain-containing protein 17	2	N/A	N/A	N/A
PSMA3	P25788	Proteasome subunit alpha type-3	2	N/A	8	6
HNRNPU	A0A1W2PPS1	Heterogeneous nuclear ribonucleoprotein U	2	6	2	13
NUDT5	A6NJU6	ADP-sugar pyrophosphatase	2	N/A	2	N/A
SUGT1	Q9Y2Z0	Protein SGT1 homolog	2	N/A	N/A	2
RBM4	Q9BWF3	RNA-binding protein 4	2	N/A	2	4
TEX15	B2RU27	Testis expressed 15	2	N/A	N/A	N/A
DKFZp586I1223	Q9UG64	Uncharacterized protein DKFZp586I1223 (Fragment)	2	2	N/A	N/A
PMPCB	Q96CP5	PMPCB protein (Fragment)	2	2	N/A	3
CALU	Q6IAW5	CALU protein	2	N/A	2	3
UFSP2	H0YA18	Ufm1-specific protease 2 (Fragment)	2	N/A	2	2
EIF3S3	B3KS98	Eukaryotic translation initiation factor 3 subunit H	2	N/A	N/A	4
EIF3H	O15372	Eukaryotic translation initiation factor 3 subunit H	2	N/A	N/A	4
GANAB	E9PKU7	Neutral alpha-glucosidase AB	2	N/A	3	2
HEL-S-164nA	V9HWJ0	Epididymis secretory sperm binding protein Li 164nA	2	N/A	3	2
ATP5C1	P36542	ATP synthase subunit gamma, mitochondrial	2	N/A	2	N/A
RTCB	Q9Y3I0	tRNA-splicing ligase RtcB homolog	2	2	5	8
HEL-S-49	V9HWK1	Triosephosphate isomerase	2	2	N/A	N/A
TPI1	U3KQF3	Triosephosphate isomerase (Fragment)	2	2	N/A	N/A
ELMO2	Q5JVZ8	Engulfment and cell motility protein 2 (Fragment)	2	N/A	N/A	N/A
DHX15	O43143	Pre-mRNA-splicing factor ATP-dependent RNA helicase DHX15	2	3	2	7
HEL-S-62p	V9HWA9	Epididymis secretory sperm binding protein Li 62p	2	N/A	N/A	2
C3	P01024	Complement C3	2	N/A	N/A	2
HDAC1	B5BU61	Histone deacetylase	2	N/A	2	3
HDAC2	Q92769	Histone deacetylase 2	2	N/A	2	3
NSF	P46459	Vesicle-fusing ATPase	2	3	N/A	4
DNAJC7	Q99615	DnaJ homolog subfamily C member 7	2	N/A	2	3
HNRNPAB	D6R9P3	Heterogeneous nuclear ribonucleoprotein A/B	2	N/A	2	5
ANXA5	D6RBL5	Annexin	2	N/A	N/A	N/A
HEL-S-7	V9HWE0	Annexin	2	N/A	N/A	N/A
NUP155	E9PF10	Nuclear pore complex protein Nup155	2	2	3	6
KIDINS220	E9PH70	Kinase D-interacting substrate of 220 kDa (Fragment)	2	N/A	N/A	N/A
MUCL1	F8VV13	Mucin-like protein 1	2	N/A	N/A	N/A
SLC25A3	F8VVM2	Phosphate carrier protein, mitochondrial	2	4	2	4
PPP1CC	F8VYE8	Serine/threonine-protein phosphatase	2	N/A	N/A	N/A
PPHLN1	F8W0Q9	Periphilin-1	2	N/A	N/A	N/A
TRRAP	H0Y4W2	Transformation/transcription domain-associated protein (Fragment)	2	N/A	N/A	N/A
FANCI	H3BP78	Fanconi anemia group I protein (Fragment)	2	N/A	2	N/A
DDX41	J3KNN5	Probable ATP-dependent RNA helicase DDX41 (Fragment)	2	N/A	N/A	N/A
EIF3G	K7EL20	Eukaryotic translation initiation factor 3 subunit G (Fragment)	2	2	2	4
CARM1	K7EQA8	Histone-arginine methyltransferase CARM1 (Fragment)	2	N/A	N/A	N/A
DOCK4	Q149N5	DOCK4 protein	2	N/A	N/A	N/A
POLD1	P28340	DNA polymerase delta catalytic subunit	2	N/A	N/A	4
NME1-NME2	Q32Q12	Nucleoside diphosphate kinase	2	N/A	2	2
PDCD6	A0A024QZ42	HCG1985580, isoform CRA_c	2	N/A	N/A	N/A
PRDX3	P30048	Thioredoxin-dependent peroxide reductase, mitochondrial	2	N/A	2	N/A
OGT	Q548W1	HRNT1	2	N/A	N/A	N/A
PC4	Q6IBA2	PC4 protein	2	N/A	N/A	N/A
SUB1	P53999	Activated RNA polymerase II transcriptional coactivator p15	2	N/A	N/A	N/A
SUCLA2	Q5T9Q5	Succinate--CoA ligase [ADP-forming] subunit beta, mitochondrial (Fragment)	2	N/A	2	4
DKFZp686D0880	Q6N0B1	Succinate-CoA ligase subunit beta (Fragment)	2	N/A	2	4
GSTO1	Q5TA02	Glutathione S-transferase omega-1 (Fragment)	2	2	2	2
HEL-S-21	V9HWG9	Epididymis secretory protein Li 21	2	2	2	2
CDK5	Q6IAW3	CDK5 protein	2	N/A	N/A	2
RPLP1	Q6ICQ4	RPLP1 protein (Fragment)	2	N/A	N/A	N/A
GH1	Q6IYF1	Growth hormone 1 variant 1	2	N/A	N/A	N/A
DDX19B	Q2NL95	DDX19B protein (Fragment)	2	N/A	4	3
DDX19A	I3L0H8	ATP-dependent RNA helicase DDX19A	2	N/A	4	3
hCG_2043426	F6QDS0	HCG2043426, isoform CRA_b	2	N/A	4	3
SMC3	Q86VX4	Structural maintenance of chromosomes protein	2	2	N/A	2
GNAL	A8K1Y9	Guanine nucleotide binding protein (G protein), alpha activating activity polypeptide, olfactory type, isoform CRA_b	2	N/A	3	N/A
MAX	Q8TAX8	MYC associated factor X	2	N/A	N/A	N/A
PPP2CA	Q6I9T8	Serine/threonine-protein phosphatase	2	N/A	4	2
PPP2CB	P62714	Serine/threonine-protein phosphatase 2A catalytic subunit beta isoform	2	N/A	4	2
QARS	Q9BUZ3	QARS protein (Fragment)	2	N/A	N/A	3
FKSG42	Q9BZ74	FKSG42	2	N/A	N/A	N/A
S100A6	R4GN98	Protein S100 (Fragment)	2	N/A	N/A	N/A
HSPE1-MOB4	S4R3N1	HSPE1-MOB4 readthrough	2	N/A	N/A	N/A
HSPE1	B8ZZL8	10 kDa heat shock protein, mitochondrial	2	4	N/A	N/A
EPFP1	Q9UNM1	Chaperonin 10-related protein (Fragment)	2	4	N/A	N/A
HEL-S-84	V9HW95	Epididymis secretory protein Li 84	2	N/A	2	4
RCN1	Q15293	Reticulocalbin-1	2	N/A	2	4
Tcr-alpha	A0N4V7	HCG2039797 (Fragment)	5	13	2	N/A
TRAJ56	A0A075B6Z2	T-cell receptor alpha joining 56 (Fragment)	5	13	2	4
CSF2RB	L0R5A1	Alternative protein CSF2RB	3	6	2	N/A
RPS5	P46782	40S ribosomal protein S5	2	2	2	2
CHORDC1	A0A024R3C3	Cysteine and histidine-rich domain (CHORD)-containing 1, isoform CRA_b	2	N/A	N/A	2
TMPO	A0A024RBE7	Thymopoietin, isoform CRA_c	2	3	N/A	N/A
PRR4	A0A087WY73	Proline-rich protein 4	2	N/A	N/A	N/A
U34	A0A126LAY3	U34	2	N/A	3	N/A
PIP4P2	E5RJC2	Type 2 phosphatidylinositol 4,5-bisphosphate 4-phosphatase	2	N/A	N/A	N/A
PGD	K7EPF6	6-phosphogluconate dehydrogenase, decarboxylating (Fragment)	2	N/A	3	3
HEL-S-25	V9HW40	Epididymis secretory protein Li 25	2	N/A	N/A	N/A
CBR1	E9PQ63	Carbonyl reductase [NADPH] 1	2	6	2	6
CBR3	O75828	Carbonyl reductase [NADPH] 3	2	N/A	N/A	N/A
ATP5F1A	P25705	ATP synthase subunit alpha, mitochondrial	N/A	14	N/A	12
MYH7	A5YM51	MYH7 protein (Fragment)	N/A	19	N/A	N/A
NUP210	Q8TEM1	Nuclear pore membrane glycoprotein 210	N/A	11	N/A	N/A
TUBA1A	Q71U36	Tubulin alpha-1A chain	N/A	13	N/A	37
TUBB3	Q13509	Tubulin beta-3 chain	N/A	19	N/A	12
TUBB2A	Q13885	Tubulin beta-2A chain	N/A	17	N/A	17
TUBB2B	Q9BVA1	Tubulin beta-2B chain	N/A	17	13	17
SLC25A4	A0A0S2Z3H3	Solute carrier family 25 member 4 isoform 1 (Fragment)	N/A	14	5	N/A
HSPA1L	P34931	Heat shock 70 kDa protein 1-like	N/A	13	15	12
HEL-S-100n	V9HW96	Chaperonin containing TCP1, subunit 2 (Beta), isoform CRA_b	N/A	8	9	13
CCT2	F8VQ14	T-complex protein 1 subunit beta	N/A	8	9	13
SRSF1	Q07955	Serine/arginine-rich splicing factor 1	N/A	16	N/A	N/A
HDX	Q7Z353	Highly divergent homeobox	N/A	7	N/A	N/A
DKFZp686L17145	Q7Z355	Uncharacterized protein DKFZp686L17145	N/A	7	N/A	N/A
DKFZp686L0869	Q7Z3U5	Uncharacterized protein DKFZp686L0869	N/A	7	11	N/A
UbC	L8B4I8	Ubiquitin C, isoform CRA_a	N/A	12	N/A	N/A
UBB	Q5U5U6	Epididymis secretory protein Li 50	N/A	12	N/A	N/A
UBA52	Q3MIH3	Ubiquitin A-52 residue ribosomal protein fusion product 1	N/A	12	N/A	N/A
HEL112	B2RDW1	Epididymis luminal protein 112	N/A	12	N/A	48
TUBB6	Q2NKY5	Tubulin beta chain	N/A	12	N/A	10
ATAD3A	H0Y2W2	ATPase family AAA domain-containing protein 3A (Fragment)	N/A	6	4	14
ATP5F1B	P06576	ATP synthase subunit beta, mitochondrial	N/A	6	N/A	6
ACADM	B7Z9I1	Medium-chain-specific acyl-CoA dehydrogenase, mitochondrial	N/A	7	N/A	4
DKFZp686M24262	Q5HYG7	Uncharacterized protein DKFZp686M24262	N/A	7	N/A	4
EIF4A2	E7EQG2	Eukaryotic initiation factor 4A-II	N/A	7	N/A	14
HSP90B1	P14625	Endoplasmin	N/A	6	N/A	2
TRA1	Q5CAQ5	Epididymis secretory sperm binding protein	N/A	6	N/A	2
HEL-S-125m	V9HWP2	Epididymis luminal protein 35	N/A	6	N/A	2
HADHB	F5GZQ3	Trifunctional enzyme subunit beta, mitochondrial	N/A	6	2	7
SSRP1	A0A024R4Z6	FACT complex subunit SSRP1	N/A	5	5	8
MCM4	P33991	DNA replication licensing factor MCM4	N/A	5	5	10
ALDH7A1	A0A1B0GTG2	Alpha-aminoadipic semialdehyde dehydrogenase	N/A	5	N/A	4
PCK2	A0A384MTT2	Epididymis secretory sperm binding protein	N/A	5	N/A	4
RBMX	P38159	RNA-binding motif protein, X chromosome	N/A	5	2	13
RPS8	P62241	40S ribosomal protein S8	N/A	5	N/A	5
PCBD1	P61457	Pterin-4-alpha-carbinolamine dehydratase	N/A	4	N/A	N/A
PCBD	Q6FGB3	PCBD protein (Fragment)	N/A	4	N/A	N/A
SLC25A13	Q9UJS0	Calcium-binding mitochondrial carrier protein Aralar2	N/A	4	N/A	3
PSMC3	E9PM69	26S proteasome regulatory subunit 6A	N/A	4	5	9
WDR57	A0MNP2	CDW11/WDR57	N/A	4	N/A	5
SNRNP40	Q96DI7	U5 small nuclear ribonucleoprotein 40 kDa protein	N/A	4	N/A	5
IMMT	C9J406	MICOS complex subunit MIC60	N/A	4	N/A	7
MYL3	A0A024R2Q5	Myosin, light polypeptide 3, alkali ventricular, skeletal, slow, isoform CRA_a	N/A	8	N/A	N/A
ELAVL1	Q15717	ELAV-like protein 1	N/A	5	4	5
HSP90AB4P	Q58FF6	Putative heat shock protein HSP 90-beta 4	N/A	5	N/A	N/A
CKM	P06732	Creatine kinase M-type	N/A	5	N/A	N/A
ACTN2	P35609	Alpha-actinin-2	N/A	5	N/A	N/A
AKR1B1	P15121	Aldose reductase	N/A	4	N/A	5
GLO1	X5DNM4	Lactoylglutathione lyase (Fragment)	N/A	4	N/A	3
HEL-S-74	V9HW62	Lactoylglutathione lyase	N/A	4	N/A	3
IRS4	O14654	Insulin receptor substrate 4	N/A	3	6	6
MTA2	O94776	Metastasis-associated protein MTA2	N/A	3	N/A	6
UBA1	Q5JRS0	Ubiquitin-like modifier-activating enzyme 1 (Fragment)	N/A	3	N/A	N/A
UBE1	A0A024R1A3	Testicular secretory protein Li 63	N/A	3	N/A	N/A
HSPA4	P34932	Heat shock 70 kDa protein 4	N/A	3	N/A	3
HEL-S-5a	V9HW33	Epididymis secretory sperm binding protein Li 5a	N/A	3	N/A	3
VCP	Q96IF9	VCP protein (Fragment)	N/A	3	6	15
HEL-S-70	V9HW80	Epididymis luminal protein 220	N/A	3	6	15
RPS6	P62753	40S ribosomal protein S6	N/A	3	2	4
DCD	P81605	Dermcidin	N/A	3	2	N/A
SF3B2	Q13435	Splicing factor 3B subunit 2	N/A	3	N/A	6
DKFZp781L0540	Q7Z3K9	Uncharacterized protein DKFZp781L0540 (Fragment)	N/A	3	N/A	N/A
LBR	A0A024R3R5	Lamin B receptor, isoform CRA_a	N/A	3	N/A	3
RBM14	Q96PK6	RNA-binding protein 14	N/A	3	4	7
HIST1H2BN	Q99877	Histone H2B type 1-N	N/A	3	3	N/A
HIST1H2BC	P62807	Histone H2B type 1-C/E/F/G/I	N/A	3	3	N/A
HIST1H2BD	P58876	Histone H2B type 1-D	N/A	3	3	N/A
HIST2H2BF	Q5QNW6	Histone H2B type 2-F	N/A	3	3	N/A
H2BFS	P57053	Histone H2B type F-S	N/A	3	3	N/A
HIST1H2BH	Q93079	Histone H2B type 1-H	N/A	3	3	N/A
HIST1H2BM	Q99879	Histone H2B type 1-M	N/A	3	3	N/A
HIST1H2BK	O60814	Histone H2B type 1-K	N/A	3	3	N/A
HIST1H2BL	Q99880	Histone H2B type 1-L	N/A	3	3	N/A
PCBD2	Q9H0N5	Pterin-4-alpha-carbinolamine dehydratase 2	N/A	3	N/A	N/A
HCC5	Q8NHX6	DNA helicase	N/A	3	N/A	N/A
SRRM2	Q9UQ35	Serine/arginine repetitive matrix protein 2	N/A	3	N/A	N/A
PRPS1	P60891	Ribose-phosphate pyrophosphokinase 1	N/A	3	N/A	2
CAPZA1	A0A024R0E5	Capping protein (Actin filament) muscle Z-line, alpha 1, isoform CRA_a	N/A	3	2	2
ILF3	A0A024R7C7	Interleukin enhancer binding factor 3, 90kDa, isoform CRA_d	N/A	3	2	12
SFRS3	B2R6F3	Epididymis secretory sperm binding protein	N/A	3	N/A	N/A
SRSF3	P84103	Serine/arginine-rich splicing factor 3	N/A	3	N/A	N/A
RPL30	P62888	60S ribosomal protein L30	N/A	3	2	3
OTUB1	Q96FW1	Ubiquitin thioesterase OTUB1	N/A	3	N/A	N/A
DKFZp564E242	Q659F9	Ubiquitin thioesterase	N/A	3	N/A	N/A
MCM2	H0Y8E6	DNA helicase (Fragment)	N/A	3	N/A	4
RPL3	Q49AJ9	RPL3 protein	N/A	3	N/A	8
SYNCRIP	F6UXX1	Heterogeneous nuclear ribonucleoprotein Q (Fragment)	N/A	3	2	14
DKFZp686O2462	Q5HYM2	Uncharacterized protein DKFZp686O2462 (Fragment)	N/A	3	N/A	4
VPS35	Q96QK1	Vacuolar protein sorting-associated protein 35	N/A	3	3	4
DLAT	H0YDD4	Acetyltransferase component of pyruvate dehydrogenase complex (Fragment)	N/A	3	N/A	N/A
HEL-S-91	V9HVZ0	Epididymis secretory protein Li 91	N/A	3	N/A	N/A
SRSF6	Q13247	Serine/arginine-rich splicing factor 6	N/A	3	N/A	N/A
IGKV2-24	A0A0C4DH68	Immunoglobulin kappa variable 2-24	N/A	9	3	3
IGKV2D-24	A0A075B6R9	Immunoglobulin kappa variable 2D-24 (non-functional) (Fragment)	N/A	9	3	3
SRSF9	Q13242	Serine/arginine-rich splicing factor 9	N/A	6	N/A	N/A
SNRPB	P14678	Small nuclear ribonucleoprotein-associated proteins B and B'	N/A	4	2	2
SNRPN	P63162	Small nuclear ribonucleoprotein-associated protein N	N/A	4	2	2
HRMT1L2	Q5U8W9	Protein arginine methyltransferase 1 isoform 4	N/A	4	2	4
RBM5	A0A024R2U6	RNA binding motif protein 5, isoform CRA_a	N/A	4	N/A	N/A
SRSF7	A0A0B4J1Z1	Serine/arginine-rich-splicing factor 7	N/A	4	N/A	N/A
RPS2	Q3KQT6	Ribosomal protein S2	N/A	4	7	7
H1FX	Q92522	Histone H1x	N/A	3	2	5
hCG_24487	A0A024R261	HCG24487, isoform CRA_c	N/A	3	2	5
RPL17	J3QS96	60S ribosomal protein L17 (Fragment)	N/A	3	2	5
RPL17-C18orf32	A0A0A6YYL6	Protein RPL17-C18orf32	N/A	3	2	5
HIST1H4J	B2R4R0	Histone H4	N/A	3	N/A	N/A
HIST1H4H	Q0VAS5	Histone H4	N/A	3	N/A	6
HIST1H4A	P62805	Histone H4	N/A	3	N/A	6
ALDH2	B4YAH7	ALDH2 (Fragment)	N/A	3	N/A	2
RPL11	P62913	60S ribosomal protein L11	N/A	3	2	2
DIS3	G3V1J5	Exosome complex exonuclease RRP44	N/A	3	N/A	13
KIAA1008	A0A024R643	KIAA1008, isoform CRA_b	N/A	3	N/A	N/A
TRAP1	Q9BV61	TRAP1 protein (Fragment)	N/A	3	N/A	2
ANXA2P2	A6NMY6	Putative annexin A2-like protein	N/A	3	N/A	N/A
PRPF4	O43172	U4/U6 small nuclear ribonucleoprotein Prp4	N/A	2	N/A	2
RPN1	P04843	Dolichyl-diphosphooligosaccharide--protein glycosyltransferase subunit 1	N/A	2	N/A	8
DLD	P09622	Dihydrolipoyl dehydrogenase, mitochondrial	N/A	2	N/A	N/A
MYH3	P11055	Myosin-3	N/A	2	N/A	5
COX4I1	P13073	Cytochrome c oxidase subunit 4 isoform 1, mitochondrial	N/A	2	N/A	N/A
JUP	P14923	Junction plakoglobin	N/A	2	N/A	4
GSPT1	P15170	Eukaryotic peptide chain release factor GTP-binding subunit ERF3A	N/A	2	N/A	N/A
RPA2	Q5TEJ0	Replication protein A 32 kDa subunit (Fragment)	N/A	2	N/A	N/A
CAPN2	P17655	Calpain-2 catalytic subunit	N/A	2	N/A	3
RRM1	P23921	Ribonucleoside-diphosphate reductase large subunit	N/A	2	N/A	N/A
RPL9	P32969	60S ribosomal protein L9	N/A	2	2	3
CBS	P35520	Cystathionine beta-synthase	N/A	2	3	2
CBSL	P0DN79	Cystathionine beta-synthase-like protein	N/A	2	3	2
ARL2	P36404	ADP-ribosylation factor-like protein 2	N/A	2	N/A	N/A
hCG_23373	Q53YD8	ADP-ribosylation factor-like 2	N/A	2	N/A	N/A
ANP32A	P39687	Acidic leucine-rich nuclear phosphoprotein 32 family member A	N/A	2	N/A	N/A
ANP32C	O43423	Acidic leucine-rich nuclear phosphoprotein 32 family member C	N/A	2	N/A	N/A
EIF2S3B	Q2VIR3	Eukaryotic translation initiation factor 2 subunit 3B	N/A	2	N/A	N/A
PAFAH1B1	P43034	Platelet-activating factor acetylhydrolase IB subunit alpha	N/A	2	N/A	4
RPS9	P46781	40S ribosomal protein S9	N/A	2	N/A	6
ATP5PO	P48047	ATP synthase subunit O, mitochondrial	N/A	2	N/A	N/A
SERPINH1	P50454	Serpin H1	N/A	2	N/A	2
MARS	H0YHV5	Methionine--tRNA ligase, cytoplasmic (Fragment)	N/A	2	5	8
EIF6	P56537	Eukaryotic translation initiation factor 6	N/A	2	N/A	3
ACTR2	Q8IY98	ACTR2 protein	N/A	2	3	5
SNRPD2	P62316	Small nuclear ribonucleoprotein Sm D2	N/A	2	N/A	4
DSG1	Q02413	Desmoglein-1	N/A	2	N/A	N/A
PTS	Q03393	6-pyruvoyl tetrahydrobiopterin synthase	N/A	2	N/A	N/A
NCBP1	Q09161	Nuclear cap-binding protein subunit 1	N/A	2	N/A	N/A
SLC1A5	Q15758	Neutral amino acid transporter B(0)	N/A	2	N/A	N/A
KHDRBS2	Q5VWX1	KH domain-containing, RNA-binding, signal transduction-associated protein 2	N/A	2	N/A	N/A
KHDRBS3	O75525	KH domain-containing, RNA-binding, signal transduction-associated protein 3	N/A	2	4	N/A
KHDRBS1	Q07666	KH domain-containing, RNA-binding, signal transduction-associated protein 1	N/A	2	3	8
ALYREF	E9PB61	THO complex subunit 4	N/A	2	N/A	5
THOC6	Q86W42	THO complex subunit 6 homolog	N/A	2	3	3
LRRC47	Q8N1G4	Leucine-rich repeat-containing protein 47	N/A	2	N/A	7
NUP133	A0A024R3R6	Nucleoporin 133kDa, isoform CRA_a	N/A	2	N/A	3
SPIN2A	Q99865	Spindlin-2A	N/A	2	N/A	N/A
SPIN-2	A0A024R9Y9	Spindlin-like protein 2, isoform CRA_a	N/A	2	N/A	N/A
SPIN2B	Q9BPZ2	Spindlin-2B	N/A	2	N/A	N/A
SPIN2	A0A024R9W1	Spindlin family, member 2, isoform CRA_a	N/A	2	N/A	N/A
MRPS26	Q9BYN8	28S ribosomal protein S26, mitochondrial	N/A	2	N/A	2
GNB4	Q9HAV0	Guanine nucleotide-binding protein subunit beta-4	N/A	2	5	5
BCO1	Q9HAY6	Beta,beta-carotene 15,15'-dioxygenase	N/A	2	N/A	N/A
NANS	Q9NR45	Sialic acid synthase	N/A	2	N/A	4
HEL-S-100	V9HW39	Epididymis secretory protein Li 100	N/A	2	N/A	N/A
IARS2	Q9NSE4	Isoleucine--tRNA ligase, mitochondrial	N/A	2	N/A	4
NXF1	Q9UBU9	Nuclear RNA export factor 1	N/A	2	N/A	3
RPL36	Q9Y3U8	60S ribosomal protein L36	N/A	2	N/A	N/A
ARIH1	Q9Y4X5	E3 ubiquitin-protein ligase ARIH1	N/A	2	N/A	N/A
SUPT16H	Q9Y5B9	FACT complex subunit SPT16	N/A	2	3	12
ARL8B	Q9NVJ2	ADP-ribosylation factor-like protein 8B	N/A	2	3	N/A
ADSS	A0A024R5Q7	Adenylosuccinate synthetase isozyme 2	N/A	2	N/A	2
HNRNPM	M0QYQ7	Heterogeneous nuclear ribonucleoprotein M (Fragment)	N/A	2	9	20
MAT2A	P31153	S-adenosylmethionine synthase isoform type-2	N/A	2	N/A	4
LTA4H	P09960	Leukotriene A-4 hydrolase	N/A	2	N/A	2
HSPA4L	O95757	Heat shock 70 kDa protein 4L	N/A	2	N/A	N/A
SMC1L1	A0A384MR33	Structural maintenance of chromosomes protein	N/A	2	N/A	N/A
SMC1A	G8JLG1	Structural maintenance of chromosomes protein	N/A	2	N/A	2
SSR1	C9J3L8	Translocon-associated protein subunit alpha	N/A	2	N/A	N/A
RCC2	A5PLK7	RCC2 protein (Fragment)	N/A	2	N/A	N/A
PSMA8	B0YJ74	Proteasome subunit alpha type	N/A	2	N/A	N/A
PSMA7	Q05DH1	Proteasome subunit alpha type (Fragment)	N/A	2	10	11
HEL-S-276	A0A0K0K1K4	Proteasome subunit alpha type	N/A	2	10	11
ACSL3	O95573	Long-chain-fatty-acid--CoA ligase 3	N/A	2	N/A	N/A
SMC4	E9PD53	Structural maintenance of chromosomes protein	N/A	2	3	6
CS	F8W0J2	Citrate synthase, mitochondrial	N/A	2	N/A	N/A
NDUFAF7	C9JEL7	Protein arginine methyltransferase NDUFAF7 (Fragment)	N/A	2	N/A	N/A
COMT	B8XPJ8	Membrane bound catechol-O-methyltransferase	N/A	2	N/A	2
HSD17B4	E7EPL9	Peroxisomal multifunctional enzyme type 2	N/A	2	3	5
PABPC1	H0YAS7	Polyadenylate-binding protein 1 (Fragment)	N/A	2	6	17
CLNS1A	E9PQ83	Methylosome subunit pICln	N/A	2	N/A	N/A
DDX3Y	A0A024R9A4	DEAD (Asp-Glu-Ala-Asp) box polypeptide 3, Y-linked, isoform CRA_a	N/A	2	N/A	7
PDE12	F6T1Q0	2',5'-phosphodiesterase 12	N/A	2	N/A	3
KPNA6	G1UI19	Importin subunit alpha-7 (Fragment)	N/A	2	N/A	2
KIF21A	H0YHT2	Kinesin-like protein KIF21A (Fragment)	N/A	2	N/A	N/A
UQCRC2	H3BRG4	Cytochrome b-c1 complex subunit 2, mitochondrial	N/A	2	N/A	3
ST13	P50502	Hsc70-interacting protein	N/A	2	N/A	N/A
ST13P5	Q8NFI4	Putative protein FAM10A5	N/A	2	N/A	N/A
DRIP4	Q4W4Y1	Dopamine receptor interacting protein 4	N/A	2	N/A	2
PDCD6IP	Q8WUM4	Programmed cell death 6-interacting protein	N/A	2	N/A	2
RDH14	Q53RX3	Retinol dehydrogenase 14 (All-trans and 9-cis), isoform CRA_a	N/A	2	N/A	N/A
ACP1	P24666	Low molecular weight phosphotyrosine protein phosphatase	N/A	2	N/A	N/A
ANXA11	H0Y6E1	Annexin A11 (Fragment)	N/A	2	N/A	3
PFKL	P17858	ATP-dependent 6-phosphofructokinase, liver type	N/A	2	2	3
MYO1D	J3KRL0	Unconventional myosin-Id	N/A	11	N/A	N/A
DKFZp686A01173	Q7Z3N6	Uncharacterized protein DKFZp686A01173 (Fragment)	N/A	11	N/A	N/A
CCDC14	Q49A88	Coiled-coil domain-containing protein 14	N/A	3	N/A	N/A
CCDC96	Q2M329	Coiled-coil domain-containing protein 96	N/A	3	N/A	N/A
LGALS1	P09382	Galectin-1	N/A	3	N/A	N/A
MBIP	S4R3N2	MAP3K12-binding inhibitory protein 1 (Fragment)	N/A	3	N/A	N/A
CLIC1	O00299	Chloride intracellular channel protein 1	N/A	2	N/A	2
ATP5MG	O75964	ATP synthase subunit g, mitochondrial	N/A	2	N/A	N/A
TOPAZ1	Q8N9V7	Protein TOPAZ1	N/A	2	N/A	N/A
AGK	A0A0G2JLG5	Acylglycerol kinase, mitochondrial (Fragment)	N/A	2	N/A	2
FLJ10842	A4D1U5	Multiple substrate lipid kinase, isoform CRA_a	N/A	2	N/A	2
U2AF2	K7ENG2	U2 snRNP auxiliary factor large subunit	N/A	2	4	6
ETHE1	M0QXB5	Persulfide dioxygenase ETHE1, mitochondrial	N/A	2	N/A	N/A
DKFZp686K04147	Q63HQ4	Uncharacterized protein DKFZp686K04147 (Fragment)	N/A	2	N/A	N/A
COL6A3	E7ENL6	Collagen alpha-3(VI) chain	N/A	2	N/A	N/A
DKFZp781D1722	Q68DM0	Uncharacterized protein DKFZp781D1722	N/A	2	N/A	N/A
PKM2	A0A024R5Z9	Pyruvate kinase	N/A	N/A	24	N/A
HUWE1	A0A024R9Y3	HECT, UBA and WWE domain containing 1, isoform CRA_a	N/A	N/A	12	16
BAG6	P46379	Large proline-rich protein BAG6	N/A	N/A	11	9
BAT3	A0A024RCR6	BAG6	N/A	N/A	11	N/A
USP7	Q93009	Ubiquitin carboxyl-terminal hydrolase 7	N/A	N/A	9	15
TUBB4A	P04350	Tubulin beta-4A chain	N/A	N/A	9	18
UBR5	O95071	E3 ubiquitin-protein ligase UBR5	N/A	N/A	7	16
IGHA1	A0A286YEY1	Immunoglobulin heavy constant alpha 1 (Fragment)	N/A	N/A	7	N/A
DKFZp686G21220	Q6N090	Uncharacterized protein DKFZp686G21220 (Fragment)	N/A	N/A	7	N/A
SNC73	Q9UP60	SNC73 protein	N/A	N/A	7	N/A
DKFZp686J11235	Q6MZW0	Uncharacterized protein DKFZp686J11235 (Fragment)	N/A	N/A	7	N/A
CCAR2	Q8N163	Cell cycle and apoptosis regulator protein 2	N/A	N/A	7	7
IGF2BP1	Q9NZI8	Insulin-like growth factor 2 mRNA-binding protein 1	N/A	N/A	7	11
PFDN6	Q5STK2	Prefoldin subunit 6, isoform CRA_b	N/A	N/A	7	5
PSMA1	F5GX11	Proteasome endopeptidase complex	N/A	N/A	6	13
HEL-S-275	V9HW55	Proteasome endopeptidase complex	N/A	N/A	6	N/A
DDX20	Q9UHI6	Probable ATP-dependent RNA helicase DDX20	N/A	N/A	6	8
SNRP116	Q8IXJ3	Small nuclear ribonucleoprotein component	N/A	N/A	6	8
HNRNPH2	P55795	Heterogeneous nuclear ribonucleoprotein H2	N/A	N/A	7	13
UBL4A	P11441	Ubiquitin-like protein 4A	N/A	N/A	6	7
BIRC6	Q9NR09	Baculoviral IAP repeat-containing protein 6	N/A	N/A	5	3
VBP1	D3DWY7	Prefoldin subunit 3	N/A	N/A	5	8
PSMA6	G3V5Z7	Proteasome subunit alpha type	N/A	N/A	5	6
HEL-S-102	V9HW43	Epididymis secretory protein Li 102	N/A	N/A	5	11
HSPB1	P04792	Heat shock protein beta-1	N/A	N/A	5	11
TUBAL3	A6NHL2	Tubulin alpha chain-like 3	N/A	N/A	6	N/A
RAN	J3KQE5	GTP-binding nuclear protein Ran (Fragment)	N/A	N/A	5	3
PFDN1	O60925	Prefoldin subunit 1	N/A	N/A	4	3
ASNS	P08243	Asparagine synthetase [glutamine-hydrolyzing]	N/A	N/A	4	N/A
PSMA5	P28066	Proteasome subunit alpha type-5	N/A	N/A	4	8
PPP1CB	P62140	Serine/threonine-protein phosphatase PP1-beta catalytic subunit	N/A	N/A	4	N/A
HEL-S-80p	V9HW04	Serine/threonine-protein phosphatase	N/A	N/A	4	N/A
TTLL12	A0A024R4U3	Tubulin tyrosine ligase-like family, member 12, isoform CRA_a	N/A	N/A	4	N/A
FSCN1	Q16658	Fascin	N/A	N/A	4	5
ATAD3B	Q5T9A4	ATPase family AAA domain-containing protein 3B	N/A	N/A	4	N/A
PFDN5	Q99471	Prefoldin subunit 5	N/A	N/A	4	5
MAN2B2	E9PCD7	Alpha-mannosidase	N/A	N/A	4	7
EMD	P50402	Emerin	N/A	N/A	4	3
PSME3	Q6FHK7	PSME3 protein	N/A	N/A	4	7
HEL-S-283	V9HWJ8	Epididymis secretory protein Li 283	N/A	N/A	4	7
PSMB5	P28074	Proteasome subunit beta type-5	N/A	N/A	4	9
GNB1	P62873	Guanine nucleotide-binding protein G(I)/G(S)/G(T) subunit beta-1	N/A	N/A	4	6
GNB2	E7EP32	Guanine nucleotide-binding protein G(I)/G(S)/G(T) subunit beta-2	N/A	N/A	4	6
TLE3	Q04726	Transducin-like enhancer protein 3	N/A	N/A	4	2
RPL5	P46777	60S ribosomal protein L5	N/A	N/A	4	4
PSMD14	Q53TH1	Uncharacterized protein PSMD14 (Fragment)	N/A	N/A	3	3
EIF3D	O15371	Eukaryotic translation initiation factor 3 subunit D	N/A	N/A	3	6
HIST1H2BJ	A0A024RCJ2	Histone H2B	N/A	N/A	3	8
HIST3H2BB	Q8N257	Histone H2B type 3-B	N/A	N/A	3	N/A
HIST1H2BO	P23527	Histone H2B type 1-O	N/A	N/A	3	8
HIST2H2BE	Q16778	Histone H2B type 2-E	N/A	N/A	3	8
HIST1H2BB	P33778	Histone H2B type 1-B	N/A	N/A	3	8
KARS	H3BPV7	Lysine--tRNA ligase (Fragment)	N/A	N/A	3	7
SMU1	A0MNN4	CDW3/SMU1	N/A	N/A	3	2
NUP205	Q92621	Nuclear pore complex protein Nup205	N/A	N/A	3	2
AFG3L2	Q9Y4W6	AFG3-like protein 2	N/A	N/A	3	5
GTF3C3	Q9Y5Q9	General transcription factor 3C polypeptide 3	N/A	N/A	3	3
RNH1	A0A024RC87	Ribonuclease/angiogenin inhibitor 1, isoform CRA_a	N/A	N/A	3	3
RPLP2	P05387	60S acidic ribosomal protein P2	N/A	N/A	3	3
WDR18	A0A0A0MQU0	WD repeat-containing protein 18 (Fragment)	N/A	N/A	3	5
EIF4G1	E7EX73	Eukaryotic translation initiation factor 4 gamma 1	N/A	N/A	3	3
HNRPDL	A0A024RDF6	Heterogeneous nuclear ribonucleoprotein D-like, isoform CRA_a	N/A	N/A	3	4
HNRNPDL	A0A087WUK2	Heterogeneous nuclear ribonucleoprotein D-like	N/A	N/A	3	4
PSMD3	Q6IBN0	PSMD3 protein	N/A	N/A	3	5
PSPC1	A0A024RDP4	Paraspeckle component 1, isoform CRA_b	N/A	N/A	3	5
PSMB7	Q99436	Proteasome subunit beta type-7	N/A	N/A	3	3
HK2	E9PB90	Hexokinase-2	N/A	N/A	3	6
DKFZp686M1669	Q68E10	Uncharacterized protein DKFZp686M1669	N/A	N/A	3	6
NAP1L1	F8W118	Nucleosome assembly protein 1-like 1 (Fragment)	N/A	N/A	3	4
HACD3	H3BRL8	Very-long-chain (3R)-3-hydroxyacyl-CoA dehydratase	N/A	N/A	3	2
KALRN	H7BXZ5	Kalirin (Fragment)	N/A	N/A	3	N/A
GEMIN4	I3L2C7	Gem-associated protein 4	N/A	N/A	3	N/A
SDHA	D6RFM5	Succinate dehydrogenase [ubiquinone] flavoprotein subunit, mitochondrial	N/A	N/A	3	2
TIMM50	M0R0C3	Mitochondrial import inner membrane translocase subunit TIM50 (Fragment)	N/A	N/A	3	2
PSMB1	P20618	Proteasome subunit beta type-1	N/A	N/A	3	6
DKFZp564A2282	Q9NSM5	Uncharacterized protein DKFZp564A2282 (Fragment)	N/A	N/A	3	N/A
rpl3	Q9NY85	Ribosomal protein L3 (Fragment)	N/A	N/A	3	N/A
PSMD7	P51665	26S proteasome non-ATPase regulatory subunit 7	N/A	N/A	3	3
CYB5R3	B1AHF3	NADH-cytochrome b5 reductase 3 (Fragment)	N/A	N/A	2	2
HIST1H1A	Q02539	Histone H1.1	N/A	N/A	2	N/A
FDPS	P14324	Farnesyl pyrophosphate synthase	N/A	N/A	2	4
SDHB	P21912	Succinate dehydrogenase [ubiquinone] iron-sulfur subunit, mitochondrial	N/A	N/A	2	4
PSMB4	P28070	Proteasome subunit beta type-4	N/A	N/A	2	3
PKLR	P30613	Pyruvate kinase PKLR	N/A	N/A	2	N/A
POLR2B	P30876	DNA-directed RNA polymerase II subunit RPB2	N/A	N/A	2	3
RPS27	P42677	40S ribosomal protein S27	N/A	N/A	2	N/A
RAP1GDS1	P52306	Rap1 GTPase-GDP dissociation stimulator 1	N/A	N/A	2	N/A
SUMO3	A8MUA9	SMT3 suppressor of mif two 3 homolog 3 (Yeast), isoform CRA_d	N/A	N/A	2	2
SUMO2	P61956	Small ubiquitin-related modifier 2	N/A	N/A	2	2
WDR4	P57081	tRNA (guanine-N(7)-)-methyltransferase non-catalytic subunit WDR4	N/A	N/A	2	N/A
DCAF7	P61962	DDB1- and CUL4-associated factor 7	N/A	N/A	2	4
RPS7	P62081	40S ribosomal protein S7	N/A	N/A	2	N/A
DYNLL1	P63167	Dynein light chain 1, cytoplasmic	N/A	N/A	2	N/A
DYNLL2	Q96FJ2	Dynein light chain 2, cytoplasmic	N/A	N/A	2	N/A
DNCL1	Q6FGH9	DNCL1 protein	N/A	N/A	2	N/A
RBM6	P78332	RNA-binding protein 6	N/A	N/A	2	N/A
GNA12	Q03113	Guanine nucleotide-binding protein subunit alpha-12	N/A	N/A	2	N/A
NSUN2	Q08J23	tRNA (cytosine(34)-C(5))-methyltransferase	N/A	N/A	2	4
RBBP7	Q16576	Histone-binding protein RBBP7	N/A	N/A	2	6
CDC73	Q6P1J9	Parafibromin	N/A	N/A	2	3
SUPT6H	Q7KZ85	Transcription elongation factor SPT6	N/A	N/A	2	N/A
ZNF598	H3BQQ2	E3 ubiquitin-protein ligase ZNF598	N/A	N/A	2	N/A
CTNNBL1	Q8WYA6	Beta-catenin-like protein 1	N/A	N/A	2	N/A
KHSRP	A0A087WTP3	Far upstream element-binding protein 2	N/A	N/A	2	N/A
DNAH11	Q96DT5	Dynein heavy chain 11, axonemal	N/A	N/A	2	N/A
RBMXL1	Q96E39	RNA binding motif protein, X-linked-like-1	N/A	N/A	2	9
AHCYL2	Q96HN2	Adenosylhomocysteinase 3	N/A	N/A	2	N/A
AHCYL1	Q2NKW8	Adenosylhomocysteinase (Fragment)	N/A	N/A	2	N/A
FGFR2-AHCYL1	V5YQL4	Adenosylhomocysteinase	N/A	N/A	2	4
NSD1	B2RWP5	Nuclear receptor binding SET domain protein 1	N/A	N/A	2	N/A
HDHD5	Q9BXW7	Haloacid dehalogenase-like hydrolase domain-containing 5	N/A	N/A	2	3
ZNF532	Q9HCE3	Zinc finger protein 532	N/A	N/A	2	N/A
PFDN2	Q9UHV9	Prefoldin subunit 2	N/A	N/A	2	5
HECTD1	Q9ULT8	E3 ubiquitin-protein ligase HECTD1	N/A	N/A	2	N/A
AKAP8L	Q9ULX6	A-kinase anchor protein 8-like	N/A	N/A	2	6
TCAF1	Q9Y4C2	TRPM8 channel-associated factor 1	N/A	N/A	2	N/A
ROD1	A0A024R163	ROD1 regulator of differentiation 1 (S. pombe), isoform CRA_b	N/A	N/A	2	N/A
PTBP1	P26599	Polypyrimidine tract-binding protein 1	N/A	N/A	2	3
PTBP3	O95758	Polypyrimidine tract-binding protein 3	N/A	N/A	2	N/A
RPL23	P62829	60S ribosomal protein L23	N/A	N/A	2	5
PHF5A	Q7RTV0	PHD finger-like domain-containing protein 5A	N/A	N/A	2	N/A
C7orf20	A0A024R847	Chromosome 7 open reading frame 20, isoform CRA_a	N/A	N/A	2	4
GET4	Q7L5D6	Golgi to ER traffic protein 4 homolog	N/A	N/A	2	4
NPLOC4	Q8TAT6	Nuclear protein localization protein 4 homolog	N/A	N/A	2	3
PSMA2	A0A024RA52	Proteasome subunit alpha type	N/A	N/A	2	3
CYP51A1	A0A0C4DFL7	Lanosterol 14-alpha demethylase	N/A	N/A	2	N/A
GNAS	A0A0S2Z3S5	GNAS complex locus isoform 2 (Fragment)	N/A	N/A	2	N/A
PSMB2	P49721	Proteasome subunit beta type-2	N/A	N/A	2	5
HEL-S-307	A0A0K0K1L3	Epididymis secretory protein Li 307 (Fragment)	N/A	N/A	2	N/A
ARPC1A	Q92747	Actin-related protein 2/3 complex subunit 1A	N/A	N/A	2	N/A
HEL-68	V9HVZ6	Actin-related protein 2/3 complex subunit	N/A	N/A	2	N/A
NUP43	A0PJK4	NUP43 protein (Fragment)	N/A	N/A	2	2
PHB	A8K401	Prohibitin, isoform CRA_a	N/A	N/A	2	7
HEL-215	Q6PUJ7	Epididymis luminal protein 215	N/A	N/A	2	7
STIP1	P31948	Stress-induced-phosphoprotein 1	N/A	N/A	2	N/A
HEL-S-94n	V9HW72	Epididymis secretory sperm binding protein Li 94n	N/A	N/A	2	N/A
PIG59	A8YXX4	Glutamine synthetase	N/A	N/A	2	4
GLUL	P15104	Glutamine synthetase	N/A	N/A	2	4
CPNE1	B0QZ18	Copine-1	N/A	N/A	2	2
DDX6	P26196	Probable ATP-dependent RNA helicase DDX6	N/A	N/A	2	4
TES	A4D0U5	Testis derived transcript (3 LIM domains)	N/A	N/A	2	N/A
CPSF2	Q9P2I0	Cleavage and polyadenylation specificity factor subunit 2	N/A	N/A	2	N/A
ARHA	Q9BVT0	ARHA protein (Fragment)	N/A	N/A	2	3
SEC24C	A0A024QZM6	SEC24 related gene family, member C (S. cerevisiae), isoform CRA_a	N/A	N/A	2	N/A
FLJ00246	Q8TEF1	FLJ00246 protein (Fragment)	N/A	N/A	2	N/A
ANKRD17	O75179	Ankyrin repeat domain-containing protein 17	N/A	N/A	2	N/A
ANKHD1	Q8IWZ3	Ankyrin repeat and KH domain-containing protein 1	N/A	N/A	2	N/A
CLIC4	Q9Y696	Chloride intracellular channel protein 4	N/A	N/A	2	2
UBXN1	A0A087WTZ5	UBX domain-containing protein 1	N/A	N/A	2	4
LOC51035	A0A024R598	Uncharacterized protein	N/A	N/A	2	4
UMPS	P11172	Uridine 5'-monophosphate synthase	N/A	N/A	2	N/A
GTF3C5	Q9Y5Q8	General transcription factor 3C polypeptide 5	N/A	N/A	2	3
AAMP	C9JEH3	Angio-associated migratory cell protein	N/A	N/A	2	2
ANP32E	E9PPH5	Acidic leucine-rich nuclear phosphoprotein 32 family member E (Fragment)	N/A	N/A	2	N/A
HLA-C	F6IQL7	MHC class I antigen (Fragment)	N/A	N/A	2	N/A
RBFOX1	F8VR27	RNA-binding protein fox-1 homolog 1 (Fragment)	N/A	N/A	2	2
RBFOX2	B0QYV1	RNA binding protein fox-1 homolog	N/A	N/A	2	2
RBFOX3	J3QRF4	RNA binding protein fox-1 homolog	N/A	N/A	2	N/A
DKFZp547L059	Q8TCM0	Uncharacterized protein DKFZp547L059 (Fragment)	N/A	N/A	2	2
A2BP1	B7ZLH9	A2BP1 protein (Fragment)	N/A	N/A	2	2
UBAP2L	F8W726	Ubiquitin-associated protein 2-like	N/A	N/A	2	N/A
ZYX	H0Y2Y8	Zyxin (Fragment)	N/A	N/A	2	N/A
NARS2	H0YE96	Probable asparagine--tRNA ligase, mitochondrial (Fragment)	N/A	N/A	2	N/A
DNMT1	I6L9H2	DNA (cytosine-5)-methyltransferase	N/A	N/A	2	N/A
RPS13	P62277	40S ribosomal protein S13	N/A	N/A	2	8
STAT1	J3KPM9	Signal transducer and activator of transcription	N/A	N/A	2	2
MSI2	J3KTC1	RNA-binding protein Musashi homolog 2 (Fragment)	N/A	N/A	2	2
LSM12	Q3MHD2	Protein LSM12 homolog	N/A	N/A	2	3
FKBP5	Q2TA84	Peptidylprolyl isomerase	N/A	N/A	2	N/A
NME2	Q6FHN3	Nucleoside diphosphate kinase	N/A	N/A	2	2
TIMM44	M0R301	Mitochondrial import inner membrane translocase subunit TIM44 (Fragment)	N/A	N/A	2	2
hTIM44	Q9UPE4	Mitochondrial import inner membrane translocase subunit TIM44	N/A	N/A	2	2
IDH3A	H0YKD0	Isocitrate dehydrogenase [NAD] subunit alpha, mitochondrial (Fragment)	N/A	N/A	2	2
CTBP2	Q5SQP8	C-terminal-binding protein 2	N/A	N/A	2	2
RAB33B	Q9H082	Ras-related protein Rab-33B	N/A	N/A	2	N/A
RAB1C	Q92928	Putative Ras-related protein Rab-1C	N/A	N/A	2	N/A
RAB35	Q15286	Ras-related protein Rab-35	N/A	N/A	2	N/A
RAB1B	Q6FIG4	RAB1B protein	N/A	N/A	2	N/A
RAB1A	Q5U0I6	H.sapiens ras-related Hrab1A protein	N/A	N/A	2	N/A
DNAJB1	Q6FI51	DNAJB1 protein	N/A	N/A	2	2
RPL21	Q6IAX2	RPL21 protein	N/A	N/A	2	N/A
DKFZp686A13234	Q6MZS5	Uncharacterized protein DKFZp686A13234 (Fragment)	N/A	N/A	2	N/A
HNRPR	Q0VGD6	HNRPR protein (Fragment)	N/A	N/A	2	N/A
HNRNPR	O43390	Heterogeneous nuclear ribonucleoprotein R	N/A	N/A	2	18
DKFZp686I04196	Q6N093	Uncharacterized protein DKFZp686I04196 (Fragment)	N/A	N/A	2	N/A
IGHG2	P01859	Immunoglobulin heavy constant gamma 2	N/A	N/A	2	N/A
PPIL4	Q8WUA2	Peptidyl-prolyl cis-trans isomerase-like 4	N/A	N/A	2	2
C1	A0M8Q9	C1 segment protein (Fragment)	N/A	N/A	2	N/A
IGLC3	P0DOY3	Immunoglobulin lambda constant 3	N/A	N/A	2	N/A
IGLC6	P0CF74	Immunoglobulin lambda constant 6	N/A	N/A	2	N/A
IGLC1	P0CG04	Immunoglobulin lambda constant 1	N/A	N/A	2	N/A
IGLC2	P0DOY2	Immunoglobulin lambda constant 2	N/A	N/A	2	N/A
DKFZp781M0386	Q5CZ94	Uncharacterized protein DKFZp781M0386	N/A	N/A	2	N/A
DKFZp667J0810	Q8TCJ5	Uncharacterized protein DKFZp667J0810 (Fragment)	N/A	N/A	2	N/A
DKFZp686D10173	Q7Z3R8	DNA-directed RNA polymerase subunit beta	N/A	N/A	2	N/A
POLR3B	Q9NW08	DNA-directed RNA polymerase III subunit RPC2	N/A	N/A	2	N/A
L27a	Q9BQQ5	Ribosomal protein L27a	N/A	N/A	2	N/A
RPL27A	E9PJD9	60S ribosomal protein L27a	N/A	N/A	2	5
EIF4E	Q32Q75	Eukaryotic translation initiation factor 4E	N/A	N/A	2	N/A
LCP1	P13796	Plastin-2	N/A	N/A	3	N/A
MICALL2	Q8IY33	MICAL-like protein 2	N/A	N/A	2	N/A
PTGES3	A0A024RB32	Prostaglandin E synthase 3 (Cytosolic), isoform CRA_a	N/A	N/A	2	5
FPGT	A0A0A0MRP2	Fucose-1-phosphate guanylyltransferase	N/A	N/A	2	N/A
ALDH1B1	P30837	Aldehyde dehydrogenase X, mitochondrial	N/A	N/A	2	2
ALDH1A2	H0YMG7	Retinal dehydrogenase 2	N/A	N/A	2	2
RALDH2	Q9UED3	RALDH2-T (Fragment)	N/A	N/A	2	N/A
DYNC2LI1	H7BYC8	Cytoplasmic dynein 2 light intermediate chain 1 (Fragment)	N/A	N/A	2	N/A
RPL10	X5D7P1	Ribosomal protein L10 isoform C (Fragment)	N/A	N/A	2	6
Nbla00360	Q3LIB4	Uncharacterized protein Nbla00360	N/A	N/A	2	N/A
DCP1A	A0A087WT55	mRNA-decapping enzyme 1A (Fragment)	N/A	N/A	2	N/A
RIMS2	Q9UQ26	Regulating synaptic membrane exocytosis protein 2	N/A	N/A	2	N/A
DKFZp781A0653	Q68DJ3	Uncharacterized protein DKFZp781A0653	N/A	N/A	2	N/A
ACTA2	D2JYH4	Actin, alpha 2, smooth muscle, aorta	N/A	N/A	N/A	20
CHD1L	X5D2E5	Chromodomain helicase DNA binding protein 1-like isoform A (Fragment)	N/A	N/A	N/A	12
PABPC4	Q6IQ30	Polyadenylate-binding protein	N/A	N/A	N/A	12
ABCD3	P28288	ATP-binding cassette sub-family D member 3	N/A	N/A	N/A	9
CHD4	Q14839	Chromodomain-helicase-DNA-binding protein 4	N/A	N/A	N/A	9
RAD50	Q92878	DNA repair protein RAD50	N/A	N/A	N/A	8
LAS1L	Q9Y4W2	Ribosomal biogenesis protein LAS1L	N/A	N/A	N/A	8
ZFR	Q96KR1	Zinc finger RNA-binding protein	N/A	N/A	N/A	8
HLTF	Q14527	Helicase-like transcription factor	N/A	N/A	N/A	7
ATP1A3	P13637	Sodium/potassium-transporting ATPase subunit alpha-3	N/A	N/A	N/A	6
RPL13A	Q9BSQ6	RPL13A protein (Fragment)	N/A	N/A	N/A	6
HNRPH3	A0A024QZK8	Heterogeneous nuclear ribonucleoprotein H3 (2H9), isoform CRA_a	N/A	N/A	N/A	6
HNRNPH3	P31942	Heterogeneous nuclear ribonucleoprotein H3	N/A	N/A	N/A	6
VARS	A0A0G2JJT9	Valine--tRNA ligase (Fragment)	N/A	N/A	N/A	6
CDC5L	Q99459	Cell division cycle 5-like protein	N/A	N/A	N/A	6
SRP68	Q9UHB9	Signal recognition particle subunit SRP68	N/A	N/A	N/A	6
EIF4G2	D3DQV9	Eukaryotic translation initiation factor 4 gamma 2 (Fragment)	N/A	N/A	N/A	6
DKFZp686A111	Q6AHZ7	Uncharacterized protein DKFZp686A111	N/A	N/A	N/A	6
GTF3C1	Q12789	General transcription factor 3C polypeptide 1	N/A	N/A	N/A	6
IPO7	O95373	Importin-7	N/A	N/A	N/A	6
RPL26	J3KSS0	60S ribosomal protein L26	N/A	N/A	N/A	6
RPL26L1	Q9UNX3	60S ribosomal protein L26-like 1	N/A	N/A	N/A	6
RPL8	P62917	60S ribosomal protein L8	N/A	N/A	N/A	6
NEK9	Q8TD19	Serine/threonine-protein kinase Nek9	N/A	N/A	N/A	6
HIST1H4L	B2R4R0	Histone H4	N/A	N/A	N/A	6
IGF2BP3	O00425	Insulin-like growth factor 2 mRNA-binding protein 3	N/A	N/A	N/A	5
MSI1	O43347	RNA-binding protein Musashi homolog 1	N/A	N/A	N/A	5
MYH6	P13533	Myosin-6	N/A	N/A	N/A	5
RPL7A	P62424	60S ribosomal protein L7a	N/A	N/A	N/A	5
MRPS34	P82930	28S ribosomal protein S34, mitochondrial	N/A	N/A	N/A	5
PFKP	Q01813	ATP-dependent 6-phosphofructokinase, platelet type	N/A	N/A	N/A	5
SART3	Q15020	Squamous cell carcinoma antigen recognized by T-cells 3	N/A	N/A	N/A	5
DHX30	Q7L2E3	Putative ATP-dependent RNA helicase DHX30	N/A	N/A	N/A	5
DNAH17	Q9UFH2	Dynein heavy chain 17, axonemal	N/A	N/A	N/A	5
MYH2	Q9UKX2	Myosin-2	N/A	N/A	N/A	5
MYH1	P12882	Myosin-1	N/A	N/A	N/A	5
HEL71	V9HWC1	Epididymis luminal protein 71	N/A	N/A	N/A	5
YTHDF2	Q9Y5A9	YTH domain-containing family protein 2	N/A	N/A	N/A	5
MYH4	Q9Y623	Myosin-4	N/A	N/A	N/A	5
SMC2L1	A0A024R158	Structural maintenance of chromosomes protein	N/A	N/A	N/A	5
SMC2	O95347	Structural maintenance of chromosomes protein 2	N/A	N/A	N/A	5
UPF1	A0A024R7L5	UPF1 regulator of nonsense transcripts homolog (Yeast), isoform CRA_b	N/A	N/A	N/A	5
RECQL	A0A024RAV2	ATP-dependent DNA helicase	N/A	N/A	N/A	5
MYO6	A0A0A0MRM8	Unconventional myosin-VI	N/A	N/A	N/A	5
Myo6-007	A0A1Y0BRN3	Myosin VI transcript variant 007	N/A	N/A	N/A	5
Myo6-008	A0A1Y0BRN0	Myosin VI transcript variant 008	N/A	N/A	N/A	5
STRBP	A0A0S2Z5K8	Spermatid perinuclear RNA binding protein isoform 2 (Fragment)	N/A	N/A	N/A	5
HEL162	V9HWK4	Epididymis luminal protein 162	N/A	N/A	N/A	5
CHCHD3	A4D1N4	MICOS complex subunit	N/A	N/A	N/A	5
IK	Q13123	Protein Red	N/A	N/A	N/A	5
CSA2	Q9UK43	Chondrosarcoma-associated protein 2	N/A	N/A	N/A	5
POLR2E	B4DJ89	Polymerase (RNA) II (DNA directed) polypeptide E, 25kDa, isoform CRA_c	N/A	N/A	N/A	5
VPS26A	S4R3Q6	Vacuolar protein sorting-associated protein 26A	N/A	N/A	N/A	5
XRN2	Q9H0D6	5'-3' exoribonuclease 2	N/A	N/A	N/A	5
MRPS27	Q6PKB3	MRPS27 protein (Fragment)	N/A	N/A	N/A	5
RPL23A	K7ERT8	60S ribosomal protein L23a (Fragment)	N/A	N/A	N/A	5
GYS1	M0QYU1	Glycogen [starch] synthase (Fragment)	N/A	N/A	N/A	5
SCFD1	Q8WVM8	Sec1 family domain-containing protein 1	N/A	N/A	N/A	5
DAP3	P51398	28S ribosomal protein S29, mitochondrial	N/A	N/A	N/A	5
HIST3H3	Q16695	Histone H3.1t	N/A	N/A	N/A	5
HIST1H3A	P68431	Histone H3.1	N/A	N/A	N/A	5
HIST2H3A	Q71DI3	Histone H3.2	N/A	N/A	N/A	5
MRPS31	Q92665	28S ribosomal protein S31, mitochondrial	N/A	N/A	N/A	5
ZC3HAV1	Q7Z2W4	Zinc finger CCCH-type antiviral protein 1	N/A	N/A	N/A	5
PGP	A6NDG6	Glycerol-3-phosphate phosphatase	N/A	N/A	N/A	4
ZNF316	A6NFI3	Zinc finger protein 316	N/A	N/A	N/A	4
AHSA1	G3V438	Activator of 90 kDa heat shock protein ATPase homolog 1 (Fragment)	N/A	N/A	N/A	4
H1F0	P07305	Histone H1.0	N/A	N/A	N/A	4
PYGB	P11216	Glycogen phosphorylase, brain form	N/A	N/A	N/A	4
PSMB6	P28072	Proteasome subunit beta type-6	N/A	N/A	N/A	4
MTREX	P42285	Exosome RNA helicase MTR4	N/A	N/A	N/A	4
RPL28	H0YKD8	60S ribosomal protein L28	N/A	N/A	N/A	4
UQCRFS1	P47985	Cytochrome b-c1 complex subunit Rieske, mitochondrial	N/A	N/A	N/A	4
GALK1	P51570	Galactokinase	N/A	N/A	N/A	4
HEL-S-19	V9HWE7	Epididymis secretory protein Li 19	N/A	N/A	N/A	4
BCAP31	P51572	B-cell receptor-associated protein 31	N/A	N/A	N/A	4
OXCT1	A0A024R040	Succinyl-CoA:3-ketoacid-coenzyme A transferase	N/A	N/A	N/A	4
ACTR3	F8WDR7	Actin-related protein 3 (Fragment)	N/A	N/A	N/A	4
MRPS22	H7C5H3	28S ribosomal protein S22, mitochondrial (Fragment)	N/A	N/A	N/A	4
MRPS35	P82673	28S ribosomal protein S35, mitochondrial	N/A	N/A	N/A	4
RPL24	C9JNW5	60S ribosomal protein L24	N/A	N/A	N/A	4
HEL-S-310	V9HW01	Epididymis secretory protein Li 310	N/A	N/A	N/A	4
TIAL1	O15187	T-cluster binding protein	N/A	N/A	N/A	4
CCAR1	Q8IX12	Cell division cycle and apoptosis regulator protein 1	N/A	N/A	N/A	4
DNAJC10	Q8IXB1	DnaJ homolog subfamily C member 10	N/A	N/A	N/A	4
RBM4B	Q9BQ04	RNA-binding protein 4B	N/A	N/A	N/A	4
GNL3	Q9BVP2	Guanine nucleotide-binding protein-like 3	N/A	N/A	N/A	4
WDR33	Q9C0J8	pre-mRNA 3' end processing protein WDR33	N/A	N/A	N/A	4
POLR1B	Q9H9Y6	DNA-directed RNA polymerase I subunit RPA2	N/A	N/A	N/A	4
MRS2	A0A0A0MQX2	Magnesium transporter MRS2 homolog, mitochondrial	N/A	N/A	N/A	4
RNF40	A0A024QZG0	Ring finger protein 40, isoform CRA_a	N/A	N/A	N/A	4
MRPS10	P82664	28S ribosomal protein S10, mitochondrial	N/A	N/A	N/A	4
PSMB3	A0A087WUL2	Proteasome subunit beta type-3 (Fragment)	N/A	N/A	N/A	4
SRSF4	A0A0D9SEM4	Serine/arginine-rich-splicing factor 4 (Fragment)	N/A	N/A	N/A	4
SFRS4	A8K644	Splicing factor, arginine/serine-rich 4, isoform CRA_b	N/A	N/A	N/A	4
PPM1G	O15355	Protein phosphatase 1G	N/A	N/A	N/A	4
SLC25A24	Q6NUK1	Calcium-binding mitochondrial carrier protein SCaMC-1	N/A	N/A	N/A	4
HNRNPLL	D6W592	Heterogeneous nuclear ribonucleoprotein L-like	N/A	N/A	N/A	4
HNRPLL	A0A0S2Z6K1	Heterogeneous nuclear ribonucleoprotein L-like isoform 1 (Fragment)	N/A	N/A	N/A	4
PLAA	E5RIM3	Phospholipase A-2-activating protein	N/A	N/A	N/A	4
NUP37	F8VTY2	Nucleoporin Nup37 (Fragment)	N/A	N/A	N/A	4
GTBP	Q1L838	GTBP-ALT	N/A	N/A	N/A	4
MSH6	A0A087WYT6	DNA mismatch repair protein Msh6	N/A	N/A	N/A	4
CIRBP	Q53XX5	Cold inducible RNA binding protein	N/A	N/A	N/A	4
CTNND1	O60716	Catenin delta-1	N/A	N/A	N/A	4
DKFZp781O2021	Q68DU0	Uncharacterized protein DKFZp781O2021	N/A	N/A	N/A	4
SMN1	Q16637	Survival motor neuron protein	N/A	N/A	N/A	5
SMN2	A0A1W2PRV5	Survival motor neuron protein	N/A	N/A	N/A	5
PGK2	P07205	Phosphoglycerate kinase 2	N/A	N/A	N/A	4
HEL-S-272	V9HW85	Phosphoglycerate kinase	N/A	N/A	N/A	4
HEL32	V9HWA6	Epididymis luminal protein 32	N/A	N/A	N/A	4
DSTN	F6RFD5	Destrin	N/A	N/A	N/A	4
PIPSL	A2A3N6	Putative PIP5K1A and PSMD4-like protein	N/A	N/A	N/A	3
USO1	O60763	General vesicular transport factor p115	N/A	N/A	N/A	3
VDP	A0A024RDG1	Vesicle docking protein p115, isoform CRA_a	N/A	N/A	N/A	3
MRPS14	O60783	28S ribosomal protein S14, mitochondrial	N/A	N/A	N/A	3
STAU1	O95793	Double-stranded RNA-binding protein Staufen homolog 1	N/A	N/A	N/A	3
TP53	A0A386NDB3	Cellular tumor antigen p53	N/A	N/A	N/A	3
TROVE2	P10155	60 kDa SS-A/Ro ribonucleoprotein	N/A	N/A	N/A	3
CSNK2A2	P19784	Casein kinase II subunit alpha'	N/A	N/A	N/A	3
ATP5F1C	P36542	ATP synthase subunit gamma, mitochondrial	N/A	N/A	N/A	3
NAA10	P41227	N-alpha-acetyltransferase 10	N/A	N/A	N/A	3
USP5	P45974	Ubiquitin carboxyl-terminal hydrolase 5	N/A	N/A	N/A	3
RANGAP1	P46060	Ran GTPase-activating protein 1	N/A	N/A	N/A	3
RPL29	P47914	60S ribosomal protein L29	N/A	N/A	N/A	3
GLUD2	Q9BSD0	GLUD2 protein	N/A	N/A	N/A	3
GLUD1	Q9UQV0	Glutamate dehydrogenase (NAD(P)+) (Fragment)	N/A	N/A	N/A	3
LIG3	P49916	DNA ligase 3	N/A	N/A	N/A	3
CDK9	P50750	Cyclin-dependent kinase 9	N/A	N/A	N/A	3
EPPK1	P58107	Epiplakin	N/A	N/A	N/A	3
RPL27	K7ELC7	60S ribosomal protein L27 (Fragment)	N/A	N/A	N/A	3
SEC61A1	P61619	Protein transport protein Sec61 subunit alpha isoform 1	N/A	N/A	N/A	3
CSNK2B	P67870	Casein kinase II subunit beta	N/A	N/A	N/A	3
MRPS9	P82933	28S ribosomal protein S9, mitochondrial	N/A	N/A	N/A	3
RPL36A	P83881	60S ribosomal protein L36a	N/A	N/A	N/A	3
RPL36A-HNRNPH2	H7BZ11	RPL36A-HNRNPH2 readthrough	N/A	N/A	N/A	3
SQSTM1	E9PFW8	Sequestosome-1 (Fragment)	N/A	N/A	N/A	3
TRIM25	Q14258	E3 ubiquitin/ISG15 ligase TRIM25	N/A	N/A	N/A	3
PSMD6	Q15008	26S proteasome non-ATPase regulatory subunit 6	N/A	N/A	N/A	3
DPYSL2	A0A1C7CYX9	Dihydropyrimidinase-related protein 2	N/A	N/A	N/A	3
DNAH3	Q8TD57	Dynein heavy chain 3, axonemal	N/A	N/A	N/A	3
THEM6	Q8WUY1	Protein THEM6	N/A	N/A	N/A	3
MUC16	Q8WXI7	Mucin-16	N/A	N/A	N/A	3
RPL36AL	Q969Q0	60S ribosomal protein L36a-like	N/A	N/A	N/A	3
PTCD3	Q96EY7	Pentatricopeptide repeat domain-containing protein 3, mitochondrial	N/A	N/A	N/A	3
HIST1H2AA	Q96QV6	Histone H2A type 1-A	N/A	N/A	N/A	3
HIST1H2AC	Q93077	Histone H2A type 1-C	N/A	N/A	N/A	3
HIST1H2AD	P20671	Histone H2A type 1-D	N/A	N/A	N/A	3
H2AFX	P16104	Histone H2AX	N/A	N/A	N/A	3
HIST1H2AH	A3KPC7	Histone H2A	N/A	N/A	N/A	3
H2AFJ	Q9BTM1	Histone H2A.J	N/A	N/A	N/A	3
HIST1H2AB	P04908	Histone H2A type 1-B/E	N/A	N/A	N/A	3
HIST3H2A	Q7L7L0	Histone H2A type 3	N/A	N/A	N/A	3
HIST1H2AJ	Q99878	Histone H2A type 1-J	N/A	N/A	N/A	3
HIST2H2AA3	Q6FI13	Histone H2A type 2-A	N/A	N/A	N/A	3
hCG_2039566	A0A0U1RR32	Histone H2A	N/A	N/A	N/A	3
HIST1H2AG	P0C0S8	Histone H2A type 1	N/A	N/A	N/A	3
HIST2H2AC	Q16777	Histone H2A type 2-C	N/A	N/A	N/A	3
HIST1H2AK	A4FTV9	Histone H2A	N/A	N/A	N/A	3
LRRC40	Q9H9A6	Leucine-rich repeat-containing protein 40	N/A	N/A	N/A	3
MOV10	Q9HCE1	Putative helicase MOV-10	N/A	N/A	N/A	3
WDR6	E9PDU5	WD repeat-containing protein 6	N/A	N/A	N/A	3
DKFZp434F1720	Q8NDH0	Uncharacterized protein DKFZp434F1720 (Fragment)	N/A	N/A	N/A	3
DDX21	Q9NR30	Nucleolar RNA helicase 2	N/A	N/A	N/A	3
MDN1	Q9NU22	Midasin	N/A	N/A	N/A	3
RBM22	Q9NW64	Pre-mRNA-splicing factor RBM22	N/A	N/A	N/A	3
DNAJB11	Q9UBS4	DnaJ homolog subfamily B member 11	N/A	N/A	N/A	3
VDAC3	Q9Y277	Voltage-dependent anion-selective channel protein 3	N/A	N/A	N/A	3
SAMHD1	A0A2R8YCS7	Deoxynucleoside triphosphate triphosphohydrolase SAMHD1	N/A	N/A	N/A	3
CPS1	A0A024R454	Carbamoyl-phosphate synthetase 1, mitochondrial, isoform CRA_a	N/A	N/A	N/A	3
MTA1	A0A024R6P5	Metastasis associated 1, isoform CRA_c	N/A	N/A	N/A	3
DNAJA2	A0A024R6S1	DnaJ (Hsp40) homolog, subfamily A, member 2, isoform CRA_a	N/A	N/A	N/A	3
CCDC47	Q96A33	Coiled-coil domain-containing protein 47	N/A	N/A	N/A	3
HAX1	A0A0S2Z565	HCLS1 associated protein X-1 isoform 3 (Fragment)	N/A	N/A	N/A	3
HIBCH	F8W8A6	3-hydroxyisobutyryl-CoA hydrolase, mitochondrial (Fragment)	N/A	N/A	N/A	3
HSD17B12	A0A1B0GVY6	Very-long-chain 3-oxoacyl-CoA reductase (Fragment)	N/A	N/A	N/A	3
NDUFS1	P28331	NADH-ubiquinone oxidoreductase 75 kDa subunit, mitochondrial	N/A	N/A	N/A	3
groEL	A0A2P9AGW9	Chaperone Hsp60, peptide-dependent ATPase, heat shock protein	N/A	N/A	N/A	3
EML4	B5MBZ0	Echinoderm microtubule-associated protein-like 4	N/A	N/A	N/A	3
STRAP	Q9Y3F4	Serine-threonine kinase receptor-associated protein	N/A	N/A	N/A	3
SNX9	Q9Y5X1	Sorting nexin-9	N/A	N/A	N/A	3
NARG1	Q58F05	NARG1 protein (Fragment)	N/A	N/A	N/A	3
USP14	D3DUG9	Ubiquitin specific peptidase 14 (TRNA-guanine transglycosylase), isoform CRA_a	N/A	N/A	N/A	3
SLC25A12	O75746	Calcium-binding mitochondrial carrier protein Aralar1	N/A	N/A	N/A	3
HEL-S-99n	V9HW88	Calreticulin, isoform CRA_b	N/A	N/A	N/A	3
CALR	P27797	Calreticulin	N/A	N/A	N/A	3
SLC25A1	P53007	Tricarboxylate transport protein, mitochondrial	N/A	N/A	N/A	3
AGPS	O00116	Alkyldihydroxyacetonephosphate synthase, peroxisomal	N/A	N/A	N/A	3
RPL31	P62899	60S ribosomal protein L31	N/A	N/A	N/A	3
H2AFV	Q71UI9	Histone H2A.V	N/A	N/A	N/A	3
H2AFZ	P0C0S5	Histone H2A.Z	N/A	N/A	N/A	3
PRPSAP2	I3L0S1	Phosphoribosyl pyrophosphate synthase-associated protein 2 (Fragment)	N/A	N/A	N/A	3
PRPF31	E7EVX8	U4/U6 small nuclear ribonucleoprotein Prp31	N/A	N/A	N/A	3
RPL32	F8W727	60S ribosomal protein L32	N/A	N/A	N/A	3
ZMYM5	H0YH25	Zinc finger MYM-type protein 5 (Fragment)	N/A	N/A	N/A	3
HNRNPUL2-BSCL2	H3BQZ7	HCG2044799	N/A	N/A	N/A	3
HNRNPUL2	Q1KMD3	Heterogeneous nuclear ribonucleoprotein U-like protein 2	N/A	N/A	N/A	3
PMM2	H3BV55	Phosphomannomutase	N/A	N/A	N/A	3
RPS15	K7ELC2	40S ribosomal protein S15	N/A	N/A	N/A	3
RPL22	P35268	60S ribosomal protein L22	N/A	N/A	N/A	3
GSTM3	P21266	Glutathione S-transferase Mu 3	N/A	N/A	N/A	3
MAGED2	Q5H909	Melanoma-associated antigen D2	N/A	N/A	N/A	3
RALY	Q5QPM0	RNA-binding protein Raly (Fragment)	N/A	N/A	N/A	3
ASPM	Q5VYL4	Abnormal spindle-like microcephaly-associated protein	N/A	N/A	N/A	3
SYNE1	H0Y325	Nesprin-1 (Fragment)	N/A	N/A	N/A	3
NDUFA10	A0A024R4B3	NADH dehydrogenase [ubiquinone] 1 alpha subcomplex subunit 10, mitochondrial	N/A	N/A	N/A	3
KPNA2	P52292	Importin subunit alpha-1	N/A	N/A	N/A	3
OK/KNS-cl.6	Q8NI62	Ribosomal protein S2	N/A	N/A	N/A	3
YA61	Q9NZ23	Drug-sensitive protein 1	N/A	N/A	N/A	3
CRMP1	X5DQV1	Collapsin response mediator protein 1 isoform B (Fragment)	N/A	N/A	N/A	3
PKN2	Q16513	Serine/threonine-protein kinase N2	N/A	N/A	N/A	3
MRPS23	Q9Y3D9	28S ribosomal protein S23, mitochondrial	N/A	N/A	N/A	3
WDFY4	A0A1W7HCV9	Truncated WD repeat-and FYVE domain-containing protein 4	N/A	N/A	N/A	3
hCG_1745555	D3DX93	HCG1745555, isoform CRA_b	N/A	N/A	N/A	3
WDR70	Q9NW82	WD repeat-containing protein 70	N/A	N/A	N/A	3
RPL7	A8MUD9	60S ribosomal protein L7	N/A	N/A	N/A	3
GRWD1	Q9BQ67	Glutamate-rich WD repeat-containing protein 1	N/A	N/A	N/A	3
DKFZp564C172	Q8TCJ8	Uncharacterized protein DKFZp564C172	N/A	N/A	N/A	3
PYCR1	J3QL24	Pyrroline-5-carboxylate reductase 1, mitochondrial (Fragment)	N/A	N/A	N/A	3
PIG45	Q2TU78	Proliferation-inducing protein 45	N/A	N/A	N/A	3
PRSS1	A6XGL3	Protease serine 1	N/A	N/A	N/A	3
PRSS3	A1A508	PRSS3 protein	N/A	N/A	N/A	3
MLST8	H3BSZ4	Target of rapamycin complex subunit LST8 (Fragment)	N/A	N/A	N/A	3
COPE	O14579	Coatomer subunit epsilon	N/A	N/A	N/A	3
SLC16A1	P53985	Monocarboxylate transporter 1	N/A	N/A	N/A	3
CNOT1	A5YKK6	CCR4-NOT transcription complex subunit 1	N/A	N/A	N/A	2
PPP6C	A0A024R861	Serine/threonine-protein phosphatase	N/A	N/A	N/A	2
HAT1	O14929	Histone acetyltransferase type B catalytic subunit	N/A	N/A	N/A	2
U2SURP	H0Y8D9	U2 snRNP-associated SURP motif-containing protein (Fragment)	N/A	N/A	N/A	2
SETD1A	O15047	Histone-lysine N-methyltransferase SETD1A	N/A	N/A	N/A	2
ARPC1B	O15143	Actin-related protein 2/3 complex subunit 1B	N/A	N/A	N/A	2
SEC22B	O75396	Vesicle-trafficking protein SEC22b	N/A	N/A	N/A	2
ERLIN1	O75477	Erlin-1	N/A	N/A	N/A	2
SPFH1	D3DR65	SPFH domain family, member 1, isoform CRA_a	N/A	N/A	N/A	2
NDUFS3	O75489	NADH dehydrogenase [ubiquinone] iron-sulfur protein 3, mitochondrial	N/A	N/A	N/A	2
DKFZp586K0821	Q9UF24	Uncharacterized protein DKFZp586K0821 (Fragment)	N/A	N/A	N/A	2
EED	O75530	Polycomb protein EED	N/A	N/A	N/A	2
SF3B1	O75533	Splicing factor 3B subunit 1	N/A	N/A	N/A	2
IDH1	O75874	Isocitrate dehydrogenase [NADP] cytoplasmic	N/A	N/A	N/A	2
HEL-S-26	V9HWJ2	Isocitrate dehydrogenase [NADP]	N/A	N/A	N/A	2
UFL1	O94874	E3 UFM1-protein ligase 1	N/A	N/A	N/A	2
FRYL	O94915	Protein furry homolog-like	N/A	N/A	N/A	2
DKFZp781A0295	Q6AI58	Uncharacterized protein DKFZp781A0295 (Fragment)	N/A	N/A	N/A	2
MYL1	P05976	Myosin light chain 1/3, skeletal muscle isoform	N/A	N/A	N/A	2
CAPN1	P07384	Calpain-1 catalytic subunit	N/A	N/A	N/A	2
DKFZp727E011	Q9NTF0	Cystathionine beta-synthase (Fragment)	N/A	N/A	N/A	2
CALM1	B4DJ51	Calmodulin 1 (Phosphorylase kinase, delta), isoform CRA_a	N/A	N/A	N/A	2
CALM2	P0DP24	Calmodulin-2	N/A	N/A	N/A	2
CALM3	P0DP25	Calmodulin-3	N/A	N/A	N/A	2
PC	E9PRE7	Pyruvate carboxylase, mitochondrial	N/A	N/A	N/A	2
RPL35A	C9K025	60S ribosomal protein L35a (Fragment)	N/A	N/A	N/A	2
RPS6KB1	P23443	Ribosomal protein S6 kinase beta-1	N/A	N/A	N/A	2
POLR2A	P24928	DNA-directed RNA polymerase II subunit RPB1	N/A	N/A	N/A	2
APEX1	H7C4A8	DNA-(apurinic or apyrimidinic site) lyase (Fragment)	N/A	N/A	N/A	2
LAP3	H0Y9Q1	Cytosol aminopeptidase (Fragment)	N/A	N/A	N/A	2
HEL-S-106	V9HW38	Epididymis secretory protein Li 106	N/A	N/A	N/A	2
UQCRC1	P31930	Cytochrome b-c1 complex subunit 1, mitochondrial	N/A	N/A	N/A	2
RFC2	Q75MT5	Replication factor C (Activator 1) 2, 40kDa	N/A	N/A	N/A	2
DEK	B4DFG0	cDNA FLJ53031, highly similar to Protein DEK	N/A	N/A	N/A	2
MAP2K2	P36507	Dual specificity mitogen-activated protein kinase kinase 2	N/A	N/A	N/A	2
NUP62	P37198	Nuclear pore glycoprotein p62	N/A	N/A	N/A	2
hCG_19665	A0A024QZF1	HCG19665, isoform CRA_a	N/A	N/A	N/A	2
EIF1AX	P47813	Eukaryotic translation initiation factor 1A, X-chromosomal	N/A	N/A	N/A	2
EIF1AY	O14602	Eukaryotic translation initiation factor 1A, Y-chromosomal	N/A	N/A	N/A	2
ATP5O	P48047	ATP synthase subunit O, mitochondrial	N/A	N/A	N/A	2
PIK3CG	P48736	Phosphatidylinositol 4,5-bisphosphate 3-kinase catalytic subunit gamma isoform	N/A	N/A	N/A	2
COPB1	P53618	Coatomer subunit beta	N/A	N/A	N/A	2
NUP107	P57740	Nuclear pore complex protein Nup107	N/A	N/A	N/A	2
WDR5	P61964	WD repeat-containing protein 5	N/A	N/A	N/A	2
RPS23	A8K517	Ribosomal protein S23, isoform CRA_a	N/A	N/A	N/A	2
ARF6	P62330	ADP-ribosylation factor 6	N/A	N/A	N/A	2
SKP1	E5RJR5	S-phase kinase-associated protein 1	N/A	N/A	N/A	2
CBX1	P83916	Chromobox protein homolog 1	N/A	N/A	N/A	2
SCN7A	Q01118	Sodium channel protein type 7 subunit alpha	N/A	N/A	N/A	2
PPP1R8	Q6ICT4	PPP1R8 protein (Fragment)	N/A	N/A	N/A	2
TRDN	Q13061	Triadin	N/A	N/A	N/A	2
SEMA3B	Q13214	Semaphorin-3B	N/A	N/A	N/A	2
GOLGA4	Q13439	Golgin subfamily A member 4	N/A	N/A	N/A	2
CUL4B	K4DI93	Cullin 4B, isoform CRA_e	N/A	N/A	N/A	2
CKAP5	Q14008	Cytoskeleton-associated protein 5	N/A	N/A	N/A	2
FAM50A	Q14320	Protein FAM50A	N/A	N/A	N/A	2
RBM39	G3XAC6	RNA-binding protein 39	N/A	N/A	N/A	2
DKFZp686C17209	Q6MZY7	Uncharacterized protein DKFZp686C17209	N/A	N/A	N/A	2
RNPC2	E1P5S2	RNA-binding region (RNP1, RRM) containing 2, isoform CRA_b	N/A	N/A	N/A	2
DKFZp781C0423	Q68DD9	Uncharacterized protein DKFZp781C0423 (Fragment)	N/A	N/A	N/A	2
DKFZp686A11192	Q6N037	RNA-binding region (RNP1, RRM) containing 2, isoform CRA_d	N/A	N/A	N/A	2
ITPR2	Q14571	Inositol 1,4,5-trisphosphate receptor type 2	N/A	N/A	N/A	2
RBBP5	Q15291	Retinoblastoma-binding protein 5	N/A	N/A	N/A	2
SEC23B	Q15437	Protein transport protein Sec23B	N/A	N/A	N/A	2
KIF7	Q2M1P5	Kinesin-like protein KIF7	N/A	N/A	N/A	2
RABL3	Q5HYI8	Rab-like protein 3	N/A	N/A	N/A	2
ANKRD36C	Q5JPF3	Ankyrin repeat domain-containing protein 36C	N/A	N/A	N/A	2
PITRM1	Q5JRX3	Presequence protease, mitochondrial	N/A	N/A	N/A	2
MAP1S	Q66K74	Microtubule-associated protein 1S	N/A	N/A	N/A	2
NIPBL	Q6KC79	Nipped-B-like protein	N/A	N/A	N/A	2
CCDC174	Q6PII3	Coiled-coil domain-containing protein 174	N/A	N/A	N/A	2
NXPE4	Q6UWF7	NXPE family member 4	N/A	N/A	N/A	2
ACAD11	Q08AE9	ACAD11 protein	N/A	N/A	N/A	2
MICAL3	Q7RTP6	[F-actin]-monooxygenase MICAL3	N/A	N/A	N/A	2
RAB44	Q7Z6P3	Ras-related protein Rab-44	N/A	N/A	N/A	2
RHOT2	Q8IXI1	Mitochondrial Rho GTPase 2	N/A	N/A	N/A	2
CCDC150	Q8NCX0	Coiled-coil domain-containing protein 150	N/A	N/A	N/A	2
CCDC148	Q8NFR7	Coiled-coil domain-containing protein 148	N/A	N/A	N/A	2
FBF1	Q8TES7	Fas-binding factor 1	N/A	N/A	N/A	2
RAB2B	Q8WUD1	Ras-related protein Rab-2B	N/A	N/A	N/A	2
RAB2A	P61019	Ras-related protein Rab-2A	N/A	N/A	N/A	2
RAB2	A0A024R7V6	RAB2, member RAS oncogene family, isoform CRA_a	N/A	N/A	N/A	2
DKFZp313C1541	Q5HYI5	Uncharacterized protein DKFZp313C1541	N/A	N/A	N/A	2
SYNE2	G3V5X4	Nesprin-2	N/A	N/A	N/A	2
TROPH	D4YW74	Polytrophin	N/A	N/A	N/A	2
LARP4B	H0Y641	La-related protein 4B (Fragment)	N/A	N/A	N/A	2
GCN1	Q92616	eIF-2-alpha kinase activator GCN1	N/A	N/A	N/A	2
PRIC295	E1NZA1	Peroxisome proliferator activated receptor interacting complex protein	N/A	N/A	N/A	2
TAF15	Q92804	TATA-binding protein-associated factor 2N	N/A	N/A	N/A	2
UFD1	Q92890	Ubiquitin recognition factor in ER-associated degradation protein 1	N/A	N/A	N/A	2
UFD1L	Q541A5	Ubiquitin fusion degradation 1 like (Yeast), isoform CRA_b	N/A	N/A	N/A	2
GPKOW	Q92917	G-patch domain and KOW motifs-containing protein	N/A	N/A	N/A	2
USP9X	Q6P468	USP9X protein (Fragment)	N/A	N/A	N/A	2
CUL5	Q93034	Cullin-5	N/A	N/A	N/A	2
PYCR2	A0A0S2Z5U6	Pyrroline-5-carboxylate reductase (Fragment)	N/A	N/A	N/A	2
NMD3	Q96D46	60S ribosomal export protein NMD3	N/A	N/A	N/A	2
PABPC5	Q96DU9	Polyadenylate-binding protein 5	N/A	N/A	N/A	2
YTHDC1	J3QR07	YTH domain-containing protein 1	N/A	N/A	N/A	2
TMED9	A0A024R7M0	Transmembrane emp24 protein transport domain containing 9, isoform CRA_a	N/A	N/A	N/A	2
TARS2	Q9BW92	Threonine--tRNA ligase, mitochondrial	N/A	N/A	N/A	2
TBL1XR1	Q9BZK7	F-box-like/WD repeat-containing protein TBL1XR1	N/A	N/A	N/A	2
TRABD	Q9H4I3	TraB domain-containing protein	N/A	N/A	N/A	2
RP3-402G11.12	Q6XYC5	LP6054	N/A	N/A	N/A	2
MYH16	Q9H6N6	Putative uncharacterized protein MYH16	N/A	N/A	N/A	2
WDR26	Q9H7D7	WD repeat-containing protein 26	N/A	N/A	N/A	2
XPNPEP3	Q9NQH7	Xaa-Pro aminopeptidase 3	N/A	N/A	N/A	2
PFDN4	Q9NQP4	Prefoldin subunit 4	N/A	N/A	N/A	2
SACS	Q9NZJ4	Sacsin	N/A	N/A	N/A	2
RAB21	Q9UL25	Ras-related protein Rab-21	N/A	N/A	N/A	2
PPP6R1	Q9UPN7	Serine/threonine-protein phosphatase 6 regulatory subunit 1	N/A	N/A	N/A	2
NOC2L	Q9Y3T9	Nucleolar complex protein 2 homolog	N/A	N/A	N/A	2
DCAF1	Q9Y4B6	DDB1- and CUL4-associated factor 1	N/A	N/A	N/A	2
TIMM13	Q9Y5L4	Mitochondrial import inner membrane translocase subunit Tim13	N/A	N/A	N/A	2
MTCH2	Q9Y6C9	Mitochondrial carrier homolog 2	N/A	N/A	N/A	2
IGF2BP2	Q9Y6M1	Insulin-like growth factor 2 mRNA-binding protein 2	N/A	N/A	N/A	2
RAB4A	A0A024R3U9	RAB4A, member RAS oncogene family, isoform CRA_b	N/A	N/A	N/A	2
RAB4B	Q6PIK3	HCG1995540, isoform CRA_b	N/A	N/A	N/A	2
PFKM	Q7KYX9	PFKM protein	N/A	N/A	N/A	2
CRYAB	A0A024R3B9	Alpha-crystallin B chain	N/A	N/A	N/A	2
HEL-S-101	V9HW27	Alpha-crystallin B chain	N/A	N/A	N/A	2
C11orf11	A0A024R517	Chromosome 11 open reading frame 11, isoform CRA_b	N/A	N/A	N/A	2
DAGLA	Q9Y4D2	Sn1-specific diacylglycerol lipase alpha	N/A	N/A	N/A	2
NUMA1	A0A024R5G4	Nuclear mitotic apparatus protein 1, isoform CRA_c (Fragment)	N/A	N/A	N/A	2
CORO1B	Q9BR76	Coronin-1B	N/A	N/A	N/A	2
MRPL4	A0A024R7C5	Mitochondrial ribosomal protein L4, isoform CRA_a	N/A	N/A	N/A	2
MRPS2	A0A024R8D4	Mitochondrial ribosomal protein S2, isoform CRA_a	N/A	N/A	N/A	2
PRPSAP1	C9JNQ3	Phosphoribosyl pyrophosphate synthase-associated protein 1 (Fragment)	N/A	N/A	N/A	2
DECR1	A0A024R9D7	2,4-dienoyl CoA reductase 1, mitochondrial, isoform CRA_b	N/A	N/A	N/A	2
SLC25A22	A0A0D9SFA8	Mitochondrial glutamate carrier 1 (Fragment)	N/A	N/A	N/A	2
SLC25A18	A0A024R0W0	Solute carrier family 25 (Mitochondrial carrier), member 18, isoform CRA_a	N/A	N/A	N/A	2
ICK	A0A024RD59	Intestinal cell (MAK-like) kinase, isoform CRA_a	N/A	N/A	N/A	2
NOLA1	A0A024RDJ3	H/ACA ribonucleoprotein complex subunit	N/A	N/A	N/A	2
GAR1	Q9NY12	H/ACA ribonucleoprotein complex subunit 1	N/A	N/A	N/A	2
DMD	A0A075B6G3	Dystrophin	N/A	N/A	N/A	2
LLGL1	A0A087WW77	Lethal(2) giant larvae protein homolog 1	N/A	N/A	N/A	2
IDH3B	A0A0D9SG66	Isocitrate dehydrogenase [NAD] subunit beta, mitochondrial (Fragment)	N/A	N/A	N/A	2
MYH7B	A0A087X0T3	Myosin-7B	N/A	N/A	N/A	2
PSME2	A0A087X1Z3	Proteasome activator complex subunit 2	N/A	N/A	N/A	2
BDP1	A0A0G2JNU3	Transcription factor TFIIIB component B'' homolog	N/A	N/A	N/A	2
GDI1	A0A0S2Z3X8	Rab GDP dissociation inhibitor (Fragment)	N/A	N/A	N/A	2
CNBP	A0A0S2Z4K2	CCHC-type zinc finger nucleic acid binding protein isoform 3 (Fragment)	N/A	N/A	N/A	2
2021-09-09	A0A0S2Z5A5	Septin 9 isoform 1 (Fragment)	N/A	N/A	N/A	2
LYPLA2	A0A140VJC9	Lysophospholipase II, isoform CRA_f	N/A	N/A	N/A	2
GLRX3	O76003	Glutaredoxin-3	N/A	N/A	N/A	2
DPYSL3	Q14195	Dihydropyrimidinase-related protein 3	N/A	N/A	N/A	2
STXBP1	A0A1B0GW76	Syntaxin-binding protein 1	N/A	N/A	N/A	2
dnaK	A0A2P9AAP7	Chaperone Hsp70, co-chaperone with DnaJ	N/A	N/A	N/A	2
glgP	A0A2P9AF68	Glycogen phosphorylase	N/A	N/A	N/A	2
BQ8482_310037	A0A2P9ANJ1	Translation elongation factor	N/A	N/A	N/A	2
CBX3	Q13185	Chromobox protein homolog 3	N/A	N/A	N/A	2
HNRNPUL1	Q9BUJ2	Heterogeneous nuclear ribonucleoprotein U-like protein 1	N/A	N/A	N/A	2
HNRPUL1	A0A024R0J9	Heterogeneous nuclear ribonucleoprotein U-like 1, isoform CRA_a	N/A	N/A	N/A	2
HBS1L	Q9Y450	HBS1-like protein	N/A	N/A	N/A	2
DDX23	A0A024R0Z3	DEAD (Asp-Glu-Ala-Asp) box polypeptide 23, isoform CRA_b	N/A	N/A	N/A	2
ARHGAP6	O43182	Rho GTPase-activating protein 6	N/A	N/A	N/A	2
NAA50	C9JZU6	N-alpha-acetyltransferase 50 (Fragment)	N/A	N/A	N/A	2
PMFBP1	Q8TBY8	Polyamine-modulated factor 1-binding protein 1	N/A	N/A	N/A	2
AP1M1	A0A024R7K8	Adaptor-related protein complex 1, mu 1 subunit, isoform CRA_a	N/A	N/A	N/A	2
UBQLN1	A0A024R258	Ubiquilin 1, isoform CRA_d	N/A	N/A	N/A	2
TMC7	H3BNW8	Transmembrane channel-like protein	N/A	N/A	N/A	2
AP1G1	Q8IY97	AP-1 complex subunit gamma	N/A	N/A	N/A	2
CSTF1	Q05048	Cleavage stimulation factor subunit 1	N/A	N/A	N/A	2
DBNL	H0Y5J4	Drebrin-like protein (Fragment)	N/A	N/A	N/A	2
CNP	P09543	2',3'-cyclic-nucleotide 3'-phosphodiesterase	N/A	N/A	N/A	2
DYNLRB1	B1AKR6	Dynein light chain roadblock-type 1	N/A	N/A	N/A	2
HAT	Q4W5K4	Uncharacterized protein HAT (Fragment)	N/A	N/A	N/A	2
TMPRSS11D	O60235	Transmembrane protease serine 11D	N/A	N/A	N/A	2
PCBP3	E9PFP8	Poly(rC)-binding protein 3	N/A	N/A	N/A	2
PRPF3	O43395	U4/U6 small nuclear ribonucleoprotein Prp3	N/A	N/A	N/A	2
RPL6	Q8N5Z7	60S ribosomal protein L6	N/A	N/A	N/A	2
NAP1L4	A0A024RCC9	Nucleosome assembly protein 1-like 4, isoform CRA_b	N/A	N/A	N/A	2
POGZ	Q7Z3K3	Pogo transposable element with ZNF domain	N/A	N/A	N/A	2
RIOK3	B4E1Q4	Serine/threonine-protein kinase RIO3	N/A	N/A	N/A	2
PATJ	Q8NI35	InaD-like protein	N/A	N/A	N/A	2
ATP2C1	B4E2Q0	Calcium-transporting ATPase	N/A	N/A	N/A	2
CSNK2A1	B5BUH5	Casein kinase II alpha 1 subunit isoform a (Fragment)	N/A	N/A	N/A	2
CSNK2A3	Q8NEV1	Casein kinase II subunit alpha 3	N/A	N/A	N/A	2
ATP6V1A	P38606	V-type proton ATPase catalytic subunit A	N/A	N/A	N/A	2
DHRS4	Q9BTZ2	Dehydrogenase/reductase SDR family member 4	N/A	N/A	N/A	2
NDUFS2	O75306	NADH dehydrogenase [ubiquinone] iron-sulfur protein 2, mitochondrial	N/A	N/A	N/A	2
MED12L	B7ZMI1	MED12L protein	N/A	N/A	N/A	2
BBX	C9JA69	HMG box transcription factor BBX	N/A	N/A	N/A	2
POLR2H	C9JLU1	DNA-directed RNA polymerases I, II, and III subunit RPABC3 (Fragment)	N/A	N/A	N/A	2
PFN2	C9J712	Profilin	N/A	N/A	N/A	2
FIS1	C9JXH1	Mitochondrial fission 1 protein (Fragment)	N/A	N/A	N/A	2
LETM1	O95202	Mitochondrial proton/calcium exchanger protein	N/A	N/A	N/A	2
CPSF1	D3DWL9	Cleavage and polyadenylation specific factor 1, 160kDa, isoform CRA_a	N/A	N/A	N/A	2
SHMT1	D3DXC9	Serine hydroxymethyltransferase	N/A	N/A	N/A	2
hCG_2004001	D6W648	HCG2004001, isoform CRA_b	N/A	N/A	N/A	2
CAMSAP3	Q9P1Y5	Calmodulin-regulated spectrin-associated protein 3	N/A	N/A	N/A	2
ERLIN2	O94905	Erlin-2	N/A	N/A	N/A	2
ACSL6	E7ERD7	Long-chain-fatty-acid--CoA ligase 6	N/A	N/A	N/A	2
MYO10	E9PEW5	Unconventional myosin-X	N/A	N/A	N/A	2
DNAH12	E9PG32	Dynein heavy chain 12, axonemal	N/A	N/A	N/A	2
NCAPH	E9PHA2	Condensin complex subunit 2	N/A	N/A	N/A	2
BLK	E9PJX5	Tyrosine-protein kinase	N/A	N/A	N/A	2
PSMD13	Q9UNM6	26S proteasome non-ATPase regulatory subunit 13	N/A	N/A	N/A	2
SLC3A2	F5GZS6	4F2 cell-surface antigen heavy chain	N/A	N/A	N/A	2
CD63	W6A4U0	Tetraspanin (Fragment)	N/A	N/A	N/A	2
FAM71F1	Q96KD3	Protein FAM71F1	N/A	N/A	N/A	2
NUP160	Q12769	Nuclear pore complex protein Nup160	N/A	N/A	N/A	2
ERCC3	G3V1S1	Excision repair cross-complementing rodent repair deficiency, complementation group 3 (Xeroderma pigmentosum group B complementing), isoform CRA_b	N/A	N/A	N/A	2
SNRPA1	P09661	U2 small nuclear ribonucleoprotein A'	N/A	N/A	N/A	2
KIAA1024	H0YNN7	UPF0258 protein KIAA1024	N/A	N/A	N/A	2
EDC3	H3BSQ0	Enhancer of mRNA-decapping protein 3 (Fragment)	N/A	N/A	N/A	2
RPL4	P36578	60S ribosomal protein L4	N/A	N/A	N/A	2
CYFIP2	Q96F07	Cytoplasmic FMR1-interacting protein 2	N/A	N/A	N/A	2
DKFZp761H087	Q9NSN1	Uncharacterized protein DKFZp761H087 (Fragment)	N/A	N/A	N/A	2
C7orf50	H7C2R9	Uncharacterized protein C7orf50 (Fragment)	N/A	N/A	N/A	2
ZMYND8	H7C4X9	Protein kinase C-binding protein 1 (Fragment)	N/A	N/A	N/A	2
KIAA2012	H7C5G6	Uncharacterized protein KIAA2012	N/A	N/A	N/A	2
HSDL1	I6L975	Hydroxysteroid dehydrogenase like 1	N/A	N/A	N/A	2
DRG2	J3QRI9	Developmentally-regulated GTP-binding protein 2	N/A	N/A	N/A	2
FBL	M0QXL5	rRNA 2'-O-methyltransferase fibrillarin (Fragment)	N/A	N/A	N/A	2
MPG	Q1W6H1	DNA-3-methyladenine glycosylase	N/A	N/A	N/A	2
MIPOL1	Q4G0U7	MIPOL1 protein	N/A	N/A	N/A	2
DNAJA3	Q53G26	DnaJ (Hsp40) homolog, subfamily A, member 3 variant (Fragment)	N/A	N/A	N/A	2
CMAS	Q8NFW8	N-acylneuraminate cytidylyltransferase	N/A	N/A	N/A	2
RFC3	A0A024RDQ8	Replication factor C (Activator 1) 3, 38kDa, isoform CRA_a	N/A	N/A	N/A	2
RPS10P5	Q9NQ39	Putative 40S ribosomal protein S10-like	N/A	N/A	N/A	2
RFC5	P40937	Replication factor C subunit 5	N/A	N/A	N/A	2
PTPN13	Q12923	Tyrosine-protein phosphatase non-receptor type 13	N/A	N/A	N/A	2
XRCC1	P18887	DNA repair protein XRCC1	N/A	N/A	N/A	2
IGH@	Q6GMX6	IGH@ protein	N/A	N/A	N/A	2
IGHG1	A0A0A0MS07	Immunoglobulin heavy constant gamma 1 (Fragment)	N/A	N/A	N/A	2
DKFZp686H20196	Q6N097	Uncharacterized protein DKFZp686H20196	N/A	N/A	N/A	2
DKFZp686G11190	Q6MZQ6	Uncharacterized protein DKFZp686G11190	N/A	N/A	N/A	2
DKFZp686C11235	Q6MZV7	Uncharacterized protein DKFZp686C11235	N/A	N/A	N/A	2
DKFZp686P15220	Q6N089	Uncharacterized protein	N/A	N/A	N/A	2
NT5C2	P49902	Cytosolic purine 5'-nucleotidase	N/A	N/A	N/A	2
CRABP2	Q5SYZ4	Cellular retinoic acid-binding protein 2 (Fragment)	N/A	N/A	N/A	2
C1orf57	Q5TDE9	Chromosome 1 open reading frame 57, isoform CRA_d	N/A	N/A	N/A	2
NTPCR	Q9BSD7	Cancer-related nucleoside-triphosphatase	N/A	N/A	N/A	2
PPID	Q6FGM6	PPID protein	N/A	N/A	N/A	2
PPIH	Q6FH57	Peptidyl-prolyl cis-trans isomerase	N/A	N/A	N/A	2
SUCLG1	A8K4W7	Succinate--CoA ligase [ADP/GDP-forming] subunit alpha, mitochondrial	N/A	N/A	N/A	2
TLE4	Q04727	Transducin-like enhancer protein 4	N/A	N/A	N/A	2
GMPR2	Q86SZ5	Full-length cDNA clone CS0DL005YG10 of B cells (Ramos cell line) of Homo sapiens (human)	N/A	N/A	N/A	2
GMPR	P36959	GMP reductase 1	N/A	N/A	N/A	2
FACL4	Q8TAF6	Acyl-CoA synthetase 4	N/A	N/A	N/A	2
ACSL4	O60488	Long-chain-fatty-acid--CoA ligase 4	N/A	N/A	N/A	2
KDELR1	M0R1Y2	ER lumen protein-retaining receptor 1 (Fragment)	N/A	N/A	N/A	2
KDELR2	A0A024QZT7	ER lumen protein-retaining receptor	N/A	N/A	N/A	2
CSDE1	A0A024R0E2	Cold shock domain containing E1, RNA-binding, isoform CRA_a	N/A	N/A	N/A	2
DKFZp586J0620	Q9UG93	Uncharacterized protein DKFZp586J0620 (Fragment)	N/A	N/A	N/A	2
SCN5A	S5NU80	Sodium channel protein	N/A	N/A	N/A	2
DDOST	A0A024RAD5	Dolichyl-diphosphooligosaccharide--protein glycosyltransferase 48 kDa subunit	N/A	N/A	N/A	2
HEL-S-8a	V9HW91	Epididymis secretory sperm binding protein Li 8a	N/A	N/A	N/A	2
NIT2	Q9NQR4	Omega-amidase NIT2	N/A	N/A	N/A	2
HEL-S-39	V9HWC6	Peptidyl-prolyl cis-trans isomerase	N/A	N/A	N/A	2
PPIB	P23284	Peptidyl-prolyl cis-trans isomerase B	N/A	N/A	N/A	2
BZRAP1	X5DQR1	Benzodiazapine receptor peripheral-associated protein 1 isoform E (Fragment)	N/A	N/A	N/A	2
TSPOAP1	O95153	Peripheral-type benzodiazepine receptor-associated protein 1	N/A	N/A	N/A	2
DCTN3	X6RA56	Dynactin subunit 3	N/A	N/A	N/A	2
PCDH11Y	Q9BZA8	Protocadherin-11 Y-linked	N/A	N/A	N/A	5
PCDH11X	Q9BZA7	Protocadherin-11 X-linked	N/A	N/A	N/A	5
PCDHY	Q70LR4	Protocadherin (Fragment)	N/A	N/A	N/A	5
TRIM27	P14373	Zinc finger protein RFP	N/A	N/A	N/A	2
PSME1	Q06323	Proteasome activator complex subunit 1	N/A	N/A	N/A	2
HEL-S-129m	A0A0K0K1L8	Epididymis secretory sperm binding protein Li 129m	N/A	N/A	N/A	2
ZNF658	Q5TYW1	Zinc finger protein 658	N/A	N/A	N/A	2
ICA1	E9PDL4	Islet cell autoantigen 1	N/A	N/A	N/A	2
MICALCL	Q6ZW33	MICAL C-terminal-like protein	N/A	N/A	N/A	2
SENP3	Q9H4L4	Sentrin-specific protease 3	N/A	N/A	N/A	2
WDR3	Q5TDG3	WD repeat domain 3, isoform CRA_b	N/A	N/A	N/A	2
ChSy-2	A2V663	Hexosyltransferase	N/A	N/A	N/A	2
GALNT17	H7BZX9	Polypeptide N-acetylgalactosaminyltransferase 17 (Fragment)	N/A	N/A	N/A	2
rplB	A0A2P9AVW3	50S ribosomal subunit protein L2	N/A	N/A	N/A	2
CHSY1	Q86X52	Chondroitin sulfate synthase 1	N/A	N/A	N/A	2
NLRP11	P59045	NACHT, LRR and PYD domains-containing protein 11	N/A	N/A	N/A	2
CHSY3	Q70JA7	Chondroitin sulfate synthase 3	N/A	N/A	N/A	2
RPA3	P35244	Replication protein A 14 kDa subunit	N/A	N/A	N/A	2
ZNF706	H0YC70	Zinc finger protein 706 (Fragment)	N/A	N/A	N/A	2
ABI3	I3L3W4	ABI gene family member 3 (Fragment)	N/A	N/A	N/A	2
RTN1	Q6IAX4	Reticulon	N/A	N/A	N/A	2
